# Supplementary material for: Climate and symbioses with ants modulate leaf/stem scaling in epiphytes
Source: Sci Rep. 2019 Feb 22;9:2624. doi: 10.1038/s41598-019-39853-4 (PMC6385368; doi:10.1038/s41598-019-39853-4)
Supplement: Supplementary file 2 — Dataset S1 [file 41598_2019_39853_MOESM2_ESM.xlsx]

## Sheet: Hydnophytum
Species and herbarium voucher	Leaves number	leaf area of corresponding leaves (cm2)	Cross-section diameter of stem (cm)	Cross-section area of stem (cm2)
Hydnophytum formicarum Saw LG and Kamarudin Saleh FRI 37299 (K) - Malaya		12.0555	0.323912	0.338767
Hydnophytum myrtifolium LJ Brass 4589 (K) - PNG		1.38339	0.122885	0.0482918
	leaf 1	2.28846	0.14574	0.0667275
	leaf 2	2.08745	0.14574	0.0667275
	leaf 3	0.764398	0.131106	0.0540001
	leaf 4	0.792808	0.131106	0.0540001
	leaf 5	2.22243	0.128859	0.052165
	leaf 6	2.22489	0.128859	0.052165
	leaf 7	1.60008	0.0966443	0.0293428
	leaf 8	0.540884	0.108048	0.0366763
	leaf 9	0.681764	0.108048	0.0366763
	leaf 10	0.630782	0.104698	0.0344371
Hydnophytum petiolatum PF Stevens and Y Lelean LAE 58890 (K)
	leaf 1	8.06565	0.300997	0.284625
	leaf 2	4.45145	0.282668	0.251017
	leaf 3	8.0828	0.282668	0.251017
	leaf 4	5.56829	0.282668	0.251017
	leaf 5	8.29207	0.282668	0.251017
	leaf 6	7.41941	0.189648	0.112991
	leaf 7	9.54294	0.189648	0.112991
	leaf 8	8.91883	0.189648	0.112991
	leaf 9	11.7241	0.189648	0.112991
	leaf 10	4.72142	0.175507	0.0967695
Hydnophytum hellwigii R. Schelchter 19405 (K)
	leaf 1	0.366257	0.050606	0.0080455
	leaf 2	0.295757	0.050606	0.0080455
	leaf 3	0.272505	0.050606	0.0080455
	leaf 4	0.281934	0.050606	0.0080455
	leaf 5	0.491857	0.0561431	0.00990244
	leaf 6	0.39931	0.0561431	0.00990244
	leaf 7	0.460676	0.0573127	0.0103193
	leaf 8	0.524916	0.0573127	0.0103193
	leaf 9	0.360412	0.0380814	0.00455591
	leaf 10	0.347903	0.0380814	0.00455591
Hydnophytum moseleyanum P. Katik NGF 46538 (K)
	leaf 1	22.5887	0.361449	0.410434
	leaf 2	24.2558	0.317006	0.315706
	leaf 3	29.0105	0.383043	0.46094
	leaf 4	18.9787	0.361449	0.410434
	leaf 5	21.1803	0.361449	0.410434
	leaf 6	18.8304	0.209215	0.13751
Hydnophytum moseleyanum J.R. Croft and P. Katik NGF 14996 (K)	leaf 7	17.4168	0.400573	0.504096
	leaf 8	22.87	0.653876	1.3432
	leaf 9	17.8954	0.370783	0.431906
	leaf 10	8.4879	0.370783	0.431906
Hydnophytum orichalcum n. nud. Brass 28005 PNG, Type (K)	leaf 1	7.25856	0.207477	0.135235
	leaf 2	6.13981	0.207477	0.135235
	leaf 3	5.09516	0.207477	0.135235
	leaf 4	4.26808	0.207477	0.135235
	leaf 5	5.39709	0.14671	0.0676195
	leaf 6	3.76243	0.14671	0.0676195
	leaf 7	3.59924	0.14671	0.0676195
	leaf 8	5.91058	0.238828	0.179192
	leaf 9	5.8443	0.238828	0.179192
	leaf 10	7.10502	0.238828	0.179192
Hydnophytum radicans R. Schechter 17056, Type, PNG (K)	leaf 1	118.276	0.903772	2.56606
	leaf 2	112.291	0.903772	2.56606
	leaf 3	92.0447	0.903772	2.56606
	leaf 4	9.12857	0.903772	2.56606
Hydnophytum radicans E.E. Henty NGF 16702 (K)	leaf 5	95.2601	0.810669	2.0646
	leaf 6	137.861	0.810669	2.0646
	leaf 7	146.104	0.810669	2.0646
	leaf 8	74.3956	0.810669	2.0646
Hydnophytum radicans LJ Brass 32048 (K)	leaf 9	32.0692	0.350008	0.384861
	leaf 10	56.149	0.350008	0.384861
Hydnophytum ovatum Beccari 11, 1874, Type (K)	leaf 1	1.3281	0.144442	0.0655445
	leaf 2	1.79035	0.144442	0.0655445
	leaf 3	1.23808	0.144442	0.0655445
	leaf 4	1.47576	0.144442	0.0655445
	leaf 5	1.93913	0.144442	0.0655445
	leaf 6	1.26725	0.16149	0.0819297
	leaf 7	1.07423	0.16149	0.0819297
	leaf 8	1.0315	0.16149	0.0819297
	leaf 9	1.39155	0.124381	0.048602
	leaf 10	1.20167	0.120368	0.045517
Hydnophytum morotaiense n.nud, A. Kosternans 985 (K)	leaf 1	15.1236	0.337448	0.357737
	leaf 2	16.9411	0.337448	0.357737
	leaf 3	18.9605	0.408505	0.524256
	leaf 4	17.1741	0.408505	0.524256
	leaf 5	6.063	0.280231	0.246707
	leaf 6	9.82729	0.280231	0.246707
	leaf 7	14.657	0.332131	0.346552
	leaf 8	14.1386	0.332131	0.346552
	leaf 9	16.8363	0.317443	0.316578
	leaf 10	14.1661	0.317443	0.316578
Hydnophytum terrestris n.nud. M. Jebb 326 (K)	leaf 1	7.90537	0.381801	0.457955
	leaf 2	7.82626	0.381801	0.457955
	leaf 3	8.54929	0.381801	0.457955
	leaf 4	10.3864	0.381801	0.457955
	leaf 5	9.49922	0.381801	0.457955
	leaf 6	8.25087	0.381801	0.457955
	leaf 7	5.93227	0.364712	0.417878
	leaf 8	9.52554	0.364712	0.417878
	leaf 9	7.32655	0.364712	0.417878
	leaf 10	5.97053	0.364712	0.417878
Hydnophytum moseleyanum
voucher: H. Gay 361 (L)	leaf 1	2.93378	0.1512	0.0179553
Papua New Guinea	leaf 2	2.63505	0.1512	0.0179553
	leaf 3	2.32964	0.1512	0.0179553
	leaf 4	2.03314	0.1512	0.0179553
	leaf 5	5.95673	0.1779	0.0248566
	leaf 6	4.11086	0.1779	0.0248566
	leaf 7	3.28378	0.1677	0.022088
	leaf 8	4.24685	0.1677	0.022088
	leaf 9	3.57805	0.2097	0.0345371
	leaf 10	4.02615	0.2097	0.0345371
	leaf 11	3.56245	0.2097	0.0345371
	leaf 12	5.39718	0.2097	0.0345371
	leaf 13	5.94559	0.1258	0.0124294
	leaf 14	2.17581	0.1258	0.0124294
Hydnophytum radicans	leaf 1	73.2303	0.6922	0.376316
voucher: M. Kato et al. 7086 (L)	leaf 2	93.5597	0.6922	0.376316
Moluccas	leaf 3	50.8743	0.6922	0.376316
	leaf 4	58.2442	0.6922	0.376316
	leaf 5	52.9558	0.6922	0.376316
Hydnophytum myrtifolium	leaf 1	2.45463	0.088	0.00608212
voucher: J.F. Velkamp & M. Kuduk (L)	leaf 2	2.14753	0.088	0.00608212
Moluccas	leaf 3	2.21723	0.088	0.00608212
	leaf 4	2.10397	0.088	0.00608212
	leaf 5	3.66997	0.1311	0.0134988
	leaf 6	2.95776	0.1311	0.0134988
	leaf 7	0.86032	0.1311	0.0134988
	leaf 8	0.65123	0.1311	0.0134988
	leaf 9	0.58589	0.1311	0.0134988
	leaf 10	0.58153	0.1311	0.0134988
Hydnophytum formicarum	leaf 1	6.98302	0.1808	0.0256736
voucher: P.J. Eyma 2575 (L)	leaf 2	6.40542	0.1808	0.0256736
Moluccas	leaf 3	4.40583	0.1808	0.0256736
	leaf 4	5.16215	0.1808	0.0256736
	leaf 5	2.57201	0.1808	0.0256736
	leaf 6	2.89319	0.1808	0.0256736
	leaf 7	2.7844	0.1808	0.0256736
	leaf 8	2.24306	0.1808	0.0256736
	leaf 9	2.91132	0.1808	0.0256736
	leaf 10	3.43971	0.1808	0.0256736
	leaf 11	2.0747	0.1808	0.0256736
Hydnophytum formicarum	leaf 1	7.56356	0.2696	0.057086
voucher: C.R. Huxley & Hambali 5951b (L)	leaf 2	11.7487	0.2696	0.057086
Papua New Guinea	leaf 3	12.6332	0.2696	0.057086
	leaf 4	8.09387	0.2696	0.057086
	leaf 5	7.55332	0.2696	0.057086
	leaf 6	9.80969	0.1797	0.0253621
	leaf 7	12.6291	0.1797	0.0253621
	leaf 8	7.92597	0.1797	0.0253621
	leaf 9	8.36209	0.2024	0.0321744
	leaf 10	11.4559	0.2024	0.0321744
	leaf 11	8.50132	0.2024	0.0321744
Hydnophytum myrtifolium	leaf 1	1.83211	0.1036	0.00842964
voucher: L.J. Brass 4093 (NYBG) isotype	leaf 2	4.21758	0.1036	0.00842964
Papua New Guinea	leaf 3	4.40823	0.1036	0.00842964
	leaf 4	2.79932	0.1036	0.00842964
	leaf 5	2.38546	0.1036	0.00842964
	leaf 6	3.29222	0.0518	0.00210741
	leaf 7	4.98948	0.0518	0.00210741
	leaf 8	3.74792	0.0518	0.00210741
	leaf 9	2.36221	0.0518	0.00210741
Hydnophytum hellwigii	leaf 1	1.58078	0.0433	0.00147253
voucher: E.E. Henty NGF 38505 (L)	leaf 2	2.39021	0.0433	0.00147253
Papua New Guinea	leaf 3	3.19251	0.0433	0.00147253
	leaf 4	3.7353	0.0433	0.00147253
	leaf 5	3.7353	0.0433	0.00147253
	leaf 6	4.2043	0.0433	0.00147253
	leaf 7	3.04014	0.0433	0.00147253
	leaf 8	2.97348	0.0433	0.00147253
	leaf 9	3.88529	0.0433	0.00147253
	leaf 10	1.98788	0.0433	0.00147253
	leaf 11	1.7379	0.0433	0.00147253
	leaf 12	1.74267	0.0433	0.00147253
	leaf 13	1.50222	0.0433	0.00147253
	leaf 14	1.1713	0.0969	0.00737458
	leaf 15	3.26155	0.0969	0.00737458
	leaf 16	2.68542	0.0969	0.00737458
	leaf 17	3.18774	0.0969	0.00737458
	leaf 18	2.31403	0.0969	0.00737458
	leaf 19	2.42116	0.0969	0.00737458
	leaf 20	2.14976	0.0867	0.00590375
	leaf 21	0.90228	0.0867	0.00590375
	leaf 22	0.94751	0.0867	0.00590375
Hydnophytum hellwigii	leaf 1	3.57528	0.0562	0.00248063
voucher: R. Mauriasi et al. BSIP 9775 (L)	leaf 2	2.76861	0.0562	0.00248063
Papua New Guinea	leaf 3	3.5422	0.0562	0.00248063
	leaf 4	3.82466	0.0562	0.00248063
	leaf 5	2.8475	0.0562	0.00248063
	leaf 6	2.61593	0.0562	0.00248063
	leaf 7	7.61368	0.0562	0.00248063
	leaf 8	8.90129	0.0562	0.00248063
	leaf 9	4.20636	0.0562	0.00248063
	leaf 10	4.91632	0.0562	0.00248063
	leaf 11	5.069	0.0562	0.00248063
	leaf 12	4.83998	0.0562	0.00248063
	leaf 13	3.62871	0.0562	0.00248063
	leaf 14	1.37667	0.0889	0.00620716
	leaf 15	1.39449	0.0889	0.00620716
	leaf 16	2.15789	0.0889	0.00620716
	leaf 17	1.39703	0.0889	0.00620716
	leaf 18	3.80684	0.0889	0.00620716
	leaf 19	3.90863	0.0889	0.00620716
	leaf 20	3.81957	0.0889	0.00620716
	leaf 21	2.80424	0.0889	0.00620716
	leaf 22	1.71257	0.0889	0.00620716
	leaf 23	2.0332	0.0889	0.00620716
	leaf 24	3.25719	0.0889	0.00620716
	leaf 25	3.33099	0.0889	0.00620716
	leaf 26	5.35655	0.1258	0.0124294
	leaf 27	5.48124	0.1258	0.0124294
	leaf 28	2.8246	0.1258	0.0124294
	leaf 29	3.16813	0.1258	0.0124294
	leaf 30	5.90366	0.1258	0.0124294
Hydnophytum ovatum	leaf 1	4.13112	0.1208	0.011461
voucher: O. Beccari s.n. (L)	leaf 2	3.96991	0.1208	0.011461
Moluccas	leaf 3	3.37039	0.1208	0.011461
	leaf 4	2.91194	0.1208	0.011461
	leaf 5	1.99503	0.054	0.00229022
	leaf 6	1.84389	0.054	0.00229022
	leaf 7	2.61973	0.054	0.00229022
Hydnophytum morotaiense n. nud.	leaf 1	11.3304	0.3325	0.0868306
voucher: A J.G.H. Kostermans 985 (A)	leaf 2	9.2095	0.3325	0.0868306
Moluccas	leaf 3	13.5468	0.3325	0.0868306
	leaf 4	8.62675	0.3325	0.0868306
	leaf 5	5.24006	0.3325	0.0868306
	leaf 6	8.37836	0.3325	0.0868306
	leaf 7	8.87513	0.3325	0.0868306
	leaf 8	12.9927	0.3325	0.0868306
	leaf 9	22.7133	0.3325	0.0868306
Hydnophytum morotaiense n. nud.	leaf 1	18.0379	0.3333	0.0872489
voucher: A J.G.H. Kostermans 985 (L)	leaf 2	6.28477	0.3333	0.0872489
Moluccas	leaf 3	22.505	0.3333	0.0872489
	leaf 4	18.8851	0.3333	0.0872489
	leaf 5	9.35784	0.3333	0.0872489
	leaf 6	12.2076	0.3333	0.0872489
	leaf 7	15.3731	0.3333	0.0872489
	leaf 8	10.259	0.3333	0.0872489
	leaf 9	20.2869	0.3333	0.0872489
	leaf 10	6.97795	0.3333	0.0872489
	leaf 11	23.1443	0.1962	0.0302334
	leaf 12	16.0739	0.1962	0.0302334
	leaf 13	14.988	0.1962	0.0302334
Hydnophytum albertisii	leaf 1	18.9128	0.48	0.180956
voucher: D'Albertis L. M., s.n. (FI)	leaf 2	44.1154	0.48	0.180956
Papua New Guinea	leaf 3	21.965	0.48	0.180956
	leaf 4	35.3621	0.5056	0.200772
	leaf 5	79.2268	0.5056	0.200772
	leaf 6	49.6966	0.5056	0.200772
	leaf 7	41.2322	0.5056	0.200772
Hydnophytum linearifolium	leaf 1	5.17564	0.1333	0.0139556
voucher: Ledermann, CL, #9700 (L)	leaf 2	4.22344	0.1333	0.0139556
Papua New Guinea	leaf 3	5.0451	0.1333	0.0139556
	leaf 4	3.38643	0.1333	0.0139556
	leaf 5	4.33863	0.1333	0.0139556
	leaf 6	4.73026	0.1333	0.0139556
	leaf 7	3.04088	0.1491	0.01746
	leaf 8	6.16623	0.1491	0.01746
	leaf 9	5.22171	0.1491	0.01746
	leaf 10	4.06986	0.1491	0.01746
	leaf 11	1.35918	0.1491	0.01746
	leaf 12	3.35572	0.1491	0.01746
	leaf 13	3.90861	0.1333	0.0139556
	leaf 14	4.2388	0.1333	0.0139556
	leaf 15	3.10231	0.1333	0.0139556
	leaf 16	2.04261	0.1333	0.0139556
	leaf 17	4.06219	0.1333	0.0139556
	leaf 18	5.28314	0.1333	0.0139556
	leaf 19	6.67304	0.1333	0.0139556
	leaf 20	6.74983	0.1333	0.0139556
	leaf 21	7.04163	0.1333	0.0139556
	leaf 22	5.78228	0.1333	0.0139556
	leaf 23	3.8011	0.1333	0.0139556
Hydnophytum mamberamoense n. nud.	leaf 1	132.555	2.3899	4.48589
voucher: W. M. Docters van Leeuwen, #9540 (A)	leaf 2	270.024	2.3899	4.48589
Papua New Guinea	leaf 3	214.435	2.3899	4.48589
Hydnophytum mamberamoense	leaf 1	173.926	1.7272	2.34301
voucher: W. M. Docters van Leeuwen, #9540 (K); Papua New Guinea	leaf 2	139.637	1.7272	2.34301
	leaf 1	98.3254	1.2051	1.14061
Hydnophytum mamberamoense n. nud.	leaf 2	103.611	1.2051	1.14061
voucher: W. M. Docters van Leeuwen, #9540 (L)	leaf 3	109.282	1.2051	1.14061
Papua New Guinea	leaf 4	81.4986	1.2051	1.14061
Hydnophytum trichomanes n. nud.	leaf 1	39.713	0.3549	0.098924
voucher: W. M. Docters van Leeuwen, #9566 (A)	leaf 2	17.2811	0.3549	0.098924
Papua New Guinea	leaf 3	35.537	0.3549	0.098924
	leaf 4	38.3889	0.3549	0.098924
	leaf 5	31.8848	0.3549	0.098924
	leaf 6	43.9811	0.3549	0.098924
	leaf 7	40.0234	0.3084	0.0746996
	leaf 8	36.8223	0.3084	0.0746996
	leaf 9	34.5767	0.3387	0.090099
Hydnophytum trichomanes n. nud.	leaf 1	56.4736	0.4245	0.141529
voucher: W. M. Docters van Leeuwen, #9566 (A)	leaf 2	60.8688	0.4245	0.141529
Papua New Guinea	leaf 3	35.2082	0.4245	0.141529
	leaf 4	24.997	0.4502	0.159184
	leaf 5	22.7721	0.4502	0.159184
Hydnophytum archboldianum	leaf 1	10.2101	0.2685	0.0566211
voucher: L. J. Brass, #9506 (L); Indonesia, New Guinea	leaf 2	6.60697	0.2685	0.0566211
Hydnophytum archboldianum	leaf 1	9.40103	0.3185	0.0796725
voucher: L. J. Brass, #9506 (L)	leaf 2	12.5623	0.3185	0.0796725
Indonesia, New Guinea	leaf 3	9.80532	0.3185	0.0796725
	leaf 4	9.57151	0.3185	0.0796725
	leaf 5	9.42538	0.3185	0.0796725
	leaf 6	10.385	0.3185	0.0796725
	leaf 7	7.62798	0.3185	0.0796725
	leaf 8	8.89444	0.3185	0.0796725
	leaf 9	9.2208	0.3185	0.0796725
Hydnophytum minirubrum n. nud.	leaf 1	0.5559	0.1588	0.0198057
voucher: M.H.P. Jebb 289 (L)	leaf 2	0.27557	0.1588	0.0198057
Papua New Guinea	leaf 3	0.42286	0.1588	0.0198057
	leaf 4	0.51789	0.1588	0.0198057
	leaf 5	0.41811	0.1588	0.0198057
	leaf 6	0.47513	0.1588	0.0198057
	leaf 7	0.49413	0.1588	0.0198057
	leaf 8	0.62241	0.1588	0.0198057
	leaf 9	0.42286	0.1588	0.0198057
	leaf 10	0.57015	0.1588	0.0198057
	leaf 11	0.56065	0.1588	0.0198057
Hydnophytum caminiferum	leaf 1	1.84031	0.1673	0.0219827
voucher: M.H.P. Jebb 890 (K)	leaf 2	2.75562	0.1673	0.0219827
Papua New Guinea	leaf 3	2.14541	0.1673	0.0219827
	leaf 4	1.31243	0.1673	0.0219827
	leaf 5	2.10183	0.1673	0.0219827
	leaf 6	3.56439	0.1673	0.01587
	leaf 7	3.45784	0.1673	0.0219827
	leaf 8	3.02682	0.1673	0.0219827
	leaf 9	2.4941	0.1673	0.0219827
	leaf 10	2.44083	0.1673	0.0219827
	leaf 11	1.98075	0.1673	0.0219827
	leaf 12	2.85732	0.1587	0.0197808
	leaf 13	3.69514	0.1587	0.0197808
	leaf 14	3.19632	0.1587	0.0197808
	leaf 15	4.11648	0.1587	0.0197808
Hydnophytum caminiferum	leaf 1	2.62218	0.2668	0.0559064
voucher: M.H.P. Jebb 890 (L)	leaf 2	2.37605	0.2668	0.0559064
Papua New Guinea	leaf 3	1.41522	0.2668	0.0559064
	leaf 4	1.33949	0.2668	0.0559064
Hydnophytum buxifolium	leaf 1	0.08721	0.1058	0.00879146
voucher: M.H.P. Jebb 890 (L)	leaf 2	0.15019	0.1058	0.00879146
Papua New Guinea	leaf 3	0.27131	0.1058	0.00879146
	leaf 4	0.31492	0.1058	0.00879146
	leaf 5	0.1841	0.1058	0.00879146
	leaf 6	0.35367	0.1058	0.00879146
	leaf 7	0.4215	0.1058	0.00879146
	leaf 8	0.38274	0.1058	0.00879146
	leaf 9	0.2374	0.1058	0.00879146
	leaf 10	0.30038	0.1058	0.00879146
	leaf 11	0.22286	0.1058	0.00879146
	leaf 12	0.38274	0.1058	0.00879146
	leaf 13	0.2374	0.1058	0.00879146
	leaf 14	0.1405	0.1058	0.00879146
	leaf 15	0.281	0.1058	0.00879146
	leaf 16	0.19864	0.0529	0.00219786
	leaf 17	0.38274	0.0529	0.00219786
	leaf 18	0.27616	0.0529	0.00219786
	leaf 19	0.10659	0.0529	0.00219786
	leaf 20	0.11628	0.0529	0.00219786
	leaf 21	0.09205	0.0529	0.00219786
	leaf 22	0.23255	0.0529	0.00219786
	leaf 23	0.40697	0.0529	0.00219786
	leaf 24	0.12597	0.0529	0.00219786
	leaf 25	0.0969	0.0529	0.00219786
	leaf 26	0.24224	0.0529	0.00219786
	leaf 27	0.2374	0.0529	0.00219786
	leaf 28	0.20348	0.0529	0.00219786
	leaf 29	0.23255	0.0529	0.00219786
	leaf 30	0.19864	0.0529	0.00219786
	leaf 31	0.17441	0.0529	0.00219786
Hydnophytum davisii n. nud.	leaf 1	4.32894	0.1036	0.00842964
voucher: Davis, A.P.; et al., #800 (K)	leaf 2	4.06419	0.1036	0.00842964
Indonesia, New Guinea	leaf 3	2.64753	0.1036	0.00842964
	leaf 4	2.07622	0.1036	0.00842964
	leaf 5	1.86256	0.1036	0.00842964
	leaf 6	2.77294	0.1036	0.00842964
	leaf 7	1.12868	0.1036	0.00842964
	leaf 8	1.60245	0.1036	0.00842964
	leaf 9	1.96474	0.1036	0.00842964
	leaf 10	1.76966	0.1036	0.00842964
	leaf 11	2.26665	0.1036	0.00842964
	leaf 12	1.88114	0.1036	0.00842964
Hydnophytum tetrapterum	leaf 1	21.1905	0.4162	0.136048
voucher: O. Beccari s.n. (FI) Type	leaf 2	11.3821	0.4162	0.136048
Indonesia, New Guinea	leaf 3	16.2321	0.2943	0.0680252
	leaf 4	9.78262	0.2943	0.0680252
	leaf 5	11.6091	0.2943	0.0680252
	leaf 6	15.2002	0.2943	0.0680252
	leaf 7	22.3411	0.2943	0.0680252
Hydnophytum petiolatum subsp. argentatum [subspecies n. nud.]	leaf 1	2.17916	0.2018	0.0319839
voucher: M.H.P. Jebb 376 (K) Isotype	leaf 2	1.44461	0.2018	0.0319839
Papua New Guinea	leaf 3	0.9794	0.1455	0.0166271
	leaf 4	1.15079	0.1142	0.0102429
	leaf 5	1.23894	0.1142	0.0102429
	leaf 6	1.141	0.1142	0.0102429
	leaf 7	1.77271	0.1142	0.0102429
	leaf 8	2.71294	0.1142	0.0102429
	leaf 9	0.82244	0.1276	0.0127877
	leaf 10	0.98003	0.1276	0.0127877
	leaf 11	0.95752	0.1276	0.0127877
Hydnophytum petiolatum subsp. argentatum [subspecies n. nud.]	leaf 1	3.28027	0.2351	0.0434105
voucher: M.H.P. Jebb 376 (L) Isotype	leaf 2	2.44687	0.2351	0.0434105
Papua New Guinea	leaf 3	2.0135	0.2398	0.0451635
	leaf 4	2.43354	0.2398	0.0451635
	leaf 5	2.10684	0.2398	0.0451635
	leaf 6	1.9935	0.2398	0.0451635
	leaf 7	2.20685	0.2398	0.0451635
	leaf 8	2.30686	0.2398	0.0451635
	leaf 9	1.5668	0.2398	0.0451635
Hydnophytum petiolatum	leaf 1	22.8103	0.2711	0.057723
voucher: O. Beccari 187 (K)	leaf 2	18.4056	0.2711	0.057723
Indonesia, New Guinea	leaf 3	17.8043	0.2711	0.057723
	leaf 4	12.5686	0.2711	0.057723
	leaf 5	19.09	0.2711	0.057723
	leaf 6	15.6533	0.2711	0.057723
	leaf 7	15.1889	0.2711	0.057723
	leaf 8	17.6723	0.2711	0.057723
	leaf 9	9.78212	0.2711	0.057723
	leaf 10	16.5382	0.2711	0.057723
Hydnophytum petiolatum	leaf 1	17.6608	0.2116	0.0351658
voucher: O. Beccari 187 (BM)	leaf 2	18.9133	0.2116	0.0351658
Indonesia, New Guinea	leaf 3	11.0017	0.2116	0.0351658
	leaf 4	12.1527	0.2116	0.0351658
	leaf 5	9.04319	0.2116	0.0351658
	leaf 6	8.89811	0.2116	0.0351658
	leaf 7	6.31089	0.2116	0.0351658
Hydnophytum petiolatum	leaf 1	32.4987	0.2645	0.0549466
voucher: O. Beccari 187 (FI)	leaf 2	16.1887	0.2645	0.0549466
Indonesia, New Guinea	leaf 3	31.5285	0.2645	0.0549466
	leaf 4	25.4498	0.2645	0.0549466
	leaf 5	19.6186	0.2645	0.0549466
	leaf 6	29.8499	0.2645	0.0549466
	leaf 7	16.3149	0.2645	0.0549466
	leaf 8	15.9413	0.2645	0.0549466
	leaf 9	14.7285	0.2645	0.0549466
	leaf 10	16.3052	0.2645	0.0549466
	leaf 11	9.52792	0.2645	0.0549466
	leaf 12	17.8188	0.2645	0.0549466
	leaf 13	18.7939	0.2645	0.0549466
	leaf 14	16.7612	0.2645	0.0549466
	leaf 15	16.8194	0.2645	0.0549466
Hydnophytum hailans n. nud.	leaf 1	2.56086	0.2328	0.0425653
voucher: Huxley, C.R.; Turton, L.M., #5919 (A)	leaf 2	3.07679	0.2328	0.0425653
Papua New Guinea	leaf 3	2.79068	0.2328	0.0425653
	leaf 4	2.85166	0.2328	0.0425653
	leaf 5	3.87412	0.2328	0.0425653
	leaf 6	4.70898	0.2328	0.0425653
Hydnophytum hailans n. nud.	leaf 1	10.1492	0.3133	0.0770922
voucher: Huxley, C.R.; Turton, L.M., #5919 (K)	leaf 2	9.52756	0.3133	0.0770922
Papua New Guinea	leaf 3	7.08798	0.3133	0.0770922
	leaf 4	4.65781	0.3133	0.0770922
	leaf 5	7.37997	0.3133	0.0770922
	leaf 6	6.40037	0.3133	0.0770922
	leaf 7	5.10523	0.3133	0.0770922
Hydnophytum mayuense n. nud.	leaf 1	9.06232	0.1863	0.0272593
voucher: P. F. Stevens, #LAE 55653 (L)	leaf 2	8.5674	0.1863	0.0272593
Papua New Guinea	leaf 3	7.82503	0.1863	0.0272593
	leaf 4	2.58828	0.2484	0.048461
	leaf 5	5.41733	0.2484	0.048461
	leaf 6	5.87211	0.2484	0.048461
	leaf 7	5.29694	0.2484	0.048461
	leaf 8	5.35713	0.2484	0.048461
	leaf 9	8.0658	0.1389	0.0151528
	leaf 10	5.83199	0.1389	0.0151528
	leaf 11	8.50052	0.1389	0.0151528
	leaf 12	4.28704	0.1389	0.0151528
	leaf 13	5.31032	0.1389	0.0151528
Hydnophytum mayuense n. nud.	leaf 1	11.8911	0.1868	0.0274058
voucher: P. F. Stevens, #LAE 55653 (K)	leaf 2	15.1253	0.1868	0.0274058
Papua New Guinea	leaf 3	7.80196	0.1868	0.0274058
	leaf 4	12.6579	0.2072	0.0337186
	leaf 5	15.037	0.2072	0.0337186
	leaf 6	13.8474	0.2072	0.0337186
	leaf 7	14.1495	0.2072	0.0337186
Hydnophytum mayuense n. nud.	leaf 1	7.59996	0.2604	0.0532564
voucher: P. F. Stevens, #LAE 55653 (A)	leaf 2	7.84829	0.2604	0.0532564
Papua New Guinea	leaf 3	10.9314	0.2604	0.0532564
	leaf 4	11.0063	0.2604	0.0532564
	leaf 5	7.26728	0.2604	0.0532564
	leaf 6	7.6843	0.2604	0.0532564
	leaf 7	8.43867	0.2604	0.0532564
	leaf 8	12.3933	0.2604	0.0532564
	leaf 9	7.86703	0.2604	0.0532564
	leaf 10	7.74053	0.2083	0.0340775
	leaf 11	10.7065	0.1562	0.0191625
	leaf 12	11.0719	0.1562	0.0191625
	leaf 13	8.89786	0.1562	0.0191625
	leaf 14	9.92868	0.1562	0.0191625
	leaf 15	9.34767	0.1562	0.0191625
Hydnophytum ellipticum	leaf 1	11.5577	0.217	0.0369836
voucher: L. J. Brass, 12111 (A)	leaf 2	10.11	0.217	0.0369836
Indonesia, New Guinea	leaf 3	17.4827	0.217	0.0369836
	leaf 4	17.1615	0.217	0.0369836
	leaf 5	11.1119	0.217	0.0369836
	leaf 6	13.3266	0.2631	0.0543665
	leaf 7	12.0898	0.2631	0.0543665
Hydnophytum ellipticum	leaf 1	38.1322	0.2749	0.0593525
voucher: L. J. Brass, 12111 (A); Indonesia, New Guinea	leaf 2	38.5238	0.2749	0.0593525
Hydnophytum confertifolium	leaf 1	0.08057	0.117	0.0107513
voucher: L. J. Brass, #12680 (A)	leaf 2	0.03792	0.117	0.0107513
Indonesia, New Guinea	leaf 3	0.04739	0.117	0.0107513
	leaf 4	0.16114	0.117	0.0107513
	leaf 5	0.11375	0.117	0.0107513
	leaf 6	0.09005	0.117	0.0107513
	leaf 7	0.06161	0.117	0.0107513
	leaf 8	0.06161	0.117	0.0107513
	leaf 9	0.06161	0.117	0.0107513
	leaf 10	0.05687	0.117	0.0107513
	leaf 11	0.08057	0.117	0.0107513
	leaf 12	0.06635	0.117	0.0107513
Hydnophytum kebarense n. nud.	leaf 1	2.28803	0.3422	0.0919707
voucher: P. van Royen 5012 (L) Type	leaf 2	2.72384	0.3422	0.0919707
Indonesia, New Guinea	leaf 3	2.81723	0.3422	0.0919707
	leaf 4	3.39313	0.3422	0.0919707
	leaf 5	3.12853	0.3422	0.0919707
	leaf 6	4.14802	0.2013	0.0318256
	leaf 7	3.06627	0.2013	0.0318256
	leaf 8	6.42827	0.2013	0.0318256
	leaf 9	2.5215	0.2013	0.0318256
	leaf 10	2.74719	0.2013	0.0318256
	leaf 11	4.01572	0.2013	0.0318256
	leaf 12	3.26861	0.2013	0.0318256
	leaf 13	2.70828	0.2013	0.0318256
	leaf 14	3.9379	0.4746	0.176907
	leaf 15	4.62275	0.4746	0.176907
	leaf 16	5.51773	0.4746	0.176907
	leaf 17	7.50224	0.4746	0.176907
	leaf 18	2.40476	0.4746	0.176907
	leaf 19	5.68116	0.4746	0.176907
	leaf 20	3.22192	0.4746	0.176907
	leaf 21	2.55263	0.4746	0.176907
Hydnophytum heterophyllum	leaf 1	61.3113	0.4897	0.188343
voucher: L.J. Brass 12857 (L) Type	leaf 2	63.751	0.4897	0.188343
Indonesia, New Guinea	leaf 3	31.1641	0.3187	0.0797726
	leaf 4	14.4771	0.3718	0.10857
	leaf 5	17.1515	0.3718	0.10857
	leaf 6	7.91571	0.2125	0.0354656
	leaf 7	8.56109	0.2125	0.0354656
	leaf 8	2.24417	0.1062	0.00885806
	leaf 9	2.57664	0.1062	0.00885806
Hydnophytum cordifolium	leaf 1	1.92721	0.1868	0.0274058
voucher: Schlechter, F.R.R., 19636 (G) Type	leaf 2	1.78789	0.1868	0.0274058
Papua New Guinea	leaf 3	1.8947	0.1868	0.0274058
	leaf 4	2.60057	0.1868	0.0274058
	leaf 5	1.60678	0.1868	0.0274058
	leaf 6	3.2182	0.1868	0.0274058
	leaf 7	1.39316	0.1868	0.0274058
	leaf 8	2.00151	0.1868	0.0274058
	leaf 9	2.63772	0.1638	0.0210726
	leaf 10	1.22598	0.1638	0.0210726
	leaf 11	2.37302	0.1638	0.0210726
	leaf 12	1.95972	0.1638	0.0210726
	leaf 13	1.54641	0.1638	0.0210726
	leaf 14	2.43803	0.1638	0.0210726
	leaf 15	2.26621	0.1638	0.0210726
	leaf 16	2.93028	0.1638	0.0210726
	leaf 17	0.94271	0.1638	0.0210726
	leaf 18	1.55105	0.1638	0.0210726
	leaf 19	1.68573	0.1638	0.0210726
Hydnophytum cordifolium	leaf 1	3.01481	0.1596	0.0200058
voucher: Schlechter, F.R.R., 19636 (S) Type	leaf 2	3.03439	0.1596	0.0200058
Papua New Guinea	leaf 3	3.26441	0.1596	0.0200058
	leaf 4	2.84351	0.1596	0.0200058
	leaf 5	2.37367	0.1596	0.0200058
	leaf 6	3.00013	0.2193	0.0377717
	leaf 7	3.00013	0.2193	0.0377717
	leaf 8	4.37539	0.2193	0.0377717
	leaf 9	3.83703	0.2193	0.0377717
	leaf 10	3.09312	0.1189	0.0111033
	leaf 11	2.76031	0.1189	0.0111033
	leaf 12	2.73095	0.1189	0.0111033
Hydnophytum cordifolium	leaf 1	4.98303	0.2126	0.035499
voucher: Schlechter, F.R.R., 19636 (A) Type	leaf 2	4.87556	0.2126	0.035499
Papua New Guinea	leaf 3	5.90148	0.2126	0.035499
	leaf 4	3.60537	0.2126	0.035499
	leaf 5	4.38702	0.2126	0.035499
	leaf 6	3.16081	0.2126	0.035499
	leaf 7	3.2292	0.2126	0.035499
	leaf 8	2.70159	0.2126	0.035499
	leaf 9	1.83688	0.1594	0.0199557
	leaf 10	1.33369	0.1594	0.0199557
	leaf 11	3.2976	0.1594	0.0199557
	leaf 12	1.03569	0.1594	0.0199557
	leaf 13	1.832	0.1594	0.0199557
	leaf 14	3.63957	0.1594	0.0199557
Hydnophytum ramispinum	leaf 1	2.1475	0.1047	0.0086096
voucher: L.J. Brass, 12858 (A) Type	leaf 2	1.64863	0.1047	0.0086096
Papua New Guinea	leaf 3	1.38732	0.1047	0.0086096
	leaf 4	1.73415	0.1047	0.0086096
	leaf 5	2.01922	0.1047	0.0086096
	leaf 6	1.81017	0.1047	0.0086096
	leaf 7	1.78641	0.1047	0.0086096
	leaf 8	1.54886	0.1047	0.0086096
	leaf 9	2.26627	0.1047	0.0086096
	leaf 10	1.86243	0.1171	0.0107697
	leaf 11	2.56084	0.1171	0.0107697
	leaf 12	1.7294	0.1171	0.0107697
	leaf 13	1.79591	0.1171	0.0107697
	leaf 14	2.41831	0.1171	0.0107697
	leaf 15	3.02645	0.1171	0.0107697
	leaf 16	3.10247	0.1171	0.0107697
	leaf 17	1.89569	0.1171	0.0107697
Hydnophytum ramispinum	leaf 1	2.78699	0.0949	0.0070733
voucher: L.J. Brass, 12858 (L) Isoype	leaf 2	1.25688	0.0949	0.0070733
Papua New Guinea	leaf 3	2.14684	0.0949	0.0070733
	leaf 4	2.05316	0.0949	0.0070733
	leaf 5	1.74089	0.0949	0.0070733
	leaf 6	3.06803	0.0949	0.0070733
	leaf 7	1.17881	0.1342	0.0141447
	leaf 8	1.19442	0.1342	0.0141447
	leaf 9	1.30372	0.1342	0.0141447
	leaf 10	1.88922	0.1342	0.0141447
	leaf 11	1.82677	0.1342	0.0141447
Hydnophytum valetonii n. nud.	leaf 1	0.06162	0.0406	0.00129462
voucher: Pulle, AA, #513 (L) Isotype	leaf 2	0.03851	0.0406	0.00129462
Papua New Guinea	leaf 3	0.08472	0.0406	0.00129462
	leaf 4	0.02311	0.0406	0.00129462
	leaf 5	0.04621	0.0406	0.00129462
	leaf 6	0.03081	0.0406	0.00129462
	leaf 7	0.03081	0.0406	0.00129462
	leaf 8	0.03081	0.0406	0.00129462
	leaf 9	0.0154	0.0406	0.00129462
	leaf 10	0.04621	0.0406	0.00129462
	leaf 11	0.03851	0.0406	0.00129462
	leaf 12	0.06932	0.0406	0.00129462
	leaf 13	0.04621	0.0406	0.00129462
	leaf 14	0.02311	0.0406	0.00129462
	leaf 15	0.03081	0.0406	0.00129462
	leaf 16	0.04621	0.0406	0.00129462
	leaf 17	0.06162	0.0406	0.00129462
	leaf 18	0.11553	0.0406	0.00129462
	leaf 19	0.05391	0.0406	0.00129462
	leaf 20	0.05391	0.0406	0.00129462
	leaf 21	0.06162	0.0406	0.00129462
	leaf 22	0.05391	0.0406	0.00129462
	leaf 23	0.03081	0.0406	0.00129462
Hydnophytum lauterbachii	leaf 1	23.2839	0.4027	0.127366
voucher: Versteeg, G.M., 1226 (L) Syntype 1	leaf 2	59.3927	0.4027	0.127366
Papua New Guinea	leaf 3	45.1593	0.4027	0.127366
	leaf 4	58.2331	0.4027	0.127366
	leaf 5	25.245	0.4027	0.127366
	leaf 6	47.3227	0.4027	0.127366
Hydnophytum lauterbachii	leaf 1	29.2255	0.242	0.045996
voucher: Versteeg, G.M., 1226 (L) Syntype 2	leaf 2	26.2298	0.242	0.045996
Papua New Guinea	leaf 3	71.842	0.242	0.045996
	leaf 4	18.9545	0.242	0.045996
	leaf 5	44.3051	0.242	0.045996
	leaf 6	42.7099	0.242	0.045996
Hydnophytum lauterbachii	leaf 1	20.717	0.1779	0.0248566
voucher: Versteeg, G.M., 1226 (L) Syntype 3	leaf 2	21.5936	0.1779	0.0248566
Papua New Guinea	leaf 3	31.5103	0.1779	0.0248566
	leaf 4	31.4761	0.1779	0.0248566
	leaf 5	45.8444	0.1779	0.0248566
	leaf 6	17.7036	0.1779	0.0248566
	leaf 7	20.0047	0.1779	0.0248566
	leaf 8	33.969	0.1779	0.0248566
Hydnophytum microphyllum	leaf 1	0.23822	0.0402	0.00126923
voucher: O. Beccari s.n. (FI)	leaf 2	0.12154	0.0402	0.00126923
Indonesia, New Guinea	leaf 3	0.19446	0.0402	0.00126923
	leaf 4	0.13126	0.0402	0.00126923
	leaf 5	0.11668	0.0402	0.00126923
	leaf 6	0.15071	0.0402	0.00126923
	leaf 7	0.15071	0.0402	0.00126923
	leaf 8	0.14585	0.0402	0.00126923
	leaf 9	0.25766	0.0402	0.00126923
	leaf 10	0.11182	0.0402	0.00126923
	leaf 11	0.19446	0.0402	0.00126923
	leaf 12	0.13126	0.0402	0.00126923
	leaf 13	0.20905	0.0402	0.00126923
	leaf 14	0.24308	0.0402	0.00126923
	leaf 15	0.07779	0.0402	0.00126923
	leaf 16	0.06806	0.0402	0.00126923
	leaf 17	0.08751	0.0402	0.00126923
	leaf 18	0.18474	0.0402	0.00126923
	leaf 19	0.19933	0.0402	0.00126923
	leaf 20	0.1896	0.0402	0.00126923
	leaf 21	0.09237	0.0402	0.00126923
Hydnophytum pauper n. nud.	leaf 1	0.14442	0.0662	0.00344196
voucher: Lam, HJ, 1969 (L)	leaf 2	0.19763	0.0662	0.00344196
Indonesia, New Guinea	leaf 3	0.09882	0.0662	0.00344196
	leaf 4	0.10642	0.0662	0.00344196
	leaf 5	0.12162	0.0662	0.00344196
	leaf 6	0.08361	0.0662	0.00344196
	leaf 7	0.09122	0.0662	0.00344196
	leaf 8	0.11402	0.0662	0.00344196
	leaf 9	0.07601	0.0662	0.00344196
	leaf 10	0.10642	0.0662	0.00344196
	leaf 11	0.22044	0.0662	0.00344196
	leaf 12	0.07601	0.0662	0.00344196
	leaf 13	0.16723	0.0662	0.00344196
	leaf 14	0.14442	0.0662	0.00344196
	leaf 15	0.15203	0.0662	0.00344196
	leaf 16	0.24324	0.0662	0.00344196
	leaf 17	0.13682	0.0662	0.00344196
	leaf 18	0.08361	0.0662	0.00344196
	leaf 19	0.07601	0.0662	0.00344196
Hydnophytum vitis-idaea	leaf 1	0.11512	0.0744	0.00434746
voucher: L.J. Brass 12046 (BRI)	leaf 2	0.12951	0.0744	0.00434746
Indonesia, New Guinea	leaf 3	0.16789	0.0744	0.00434746
	leaf 4	0.1487	0.0744	0.00434746
	leaf 5	0.11512	0.0744	0.00434746
	leaf 6	0.12471	0.0744	0.00434746
	leaf 7	0.1439	0.0744	0.00434746
	leaf 8	0.1487	0.0744	0.00434746
	leaf 9	0.12951	0.0744	0.00434746
	leaf 10	0.1439	0.0744	0.00434746
	leaf 11	0.24463	0.0744	0.00434746
	leaf 12	0.1391	0.0744	0.00434746
	leaf 13	0.11032	0.0744	0.00434746
	leaf 14	0.06715	0.0744	0.00434746
	leaf 15	0.15829	0.0744	0.00434746
	leaf 16	0.12471	0.0744	0.00434746
	leaf 17	0.1535	0.0744	0.00434746
	leaf 18	0.11032	0.0744	0.00434746
	leaf 19	0.18228	0.0744	0.00434746
	leaf 20	0.11512	0.0744	0.00434746
	leaf 21	0.16789	0.0744	0.00434746
	leaf 22	0.18707	0.0744	0.00434746
	leaf 23	0.26862	0.0744	0.00434746
	leaf 24	0.18707	0.0744	0.00434746
Hydnophytum vitis-idaea	leaf 1	0.22483	0.0538	0.00227329
voucher: L.J. Brass 12046 (BM)	leaf 2	0.09992	0.0538	0.00227329
Indonesia, New Guinea	leaf 3	0.1299	0.0538	0.00227329
	leaf 4	0.14989	0.0538	0.00227329
	leaf 5	0.1349	0.0538	0.00227329
	leaf 6	0.20984	0.0538	0.00227329
	leaf 7	0.11991	0.0538	0.00227329
	leaf 8	0.13989	0.0538	0.00227329
	leaf 9	0.16987	0.0538	0.00227329
	leaf 10	0.22983	0.0538	0.00227329
	leaf 11	0.20484	0.0538	0.00227329
	leaf 12	0.20984	0.0538	0.00227329
Hydnophytum vitis-idaea	leaf 1	0.18326	0.0521	0.00213189
voucher: L.J. Brass 12046 (A)	leaf 2	0.29134	0.0521	0.00213189
Indonesia, New Guinea	leaf 3	0.22555	0.0521	0.00213189
	leaf 4	0.18796	0.0521	0.00213189
	leaf 5	0.32423	0.0521	0.00213189
	leaf 6	0.24435	0.0521	0.00213189
	leaf 7	0.18796	0.0521	0.00213189
	leaf 8	0.14097	0.0521	0.00213189
	leaf 9	0.12217	0.0521	0.00213189
	leaf 10	0.20206	0.0521	0.00213189
Hydnophytum alboviride n. nud.	leaf 1	0.8217	0.1691	0.0224583
voucher: Brass, L.J., 12683 (A)	leaf 2	0.6039	0.1691	0.0224583
Indonesia, New Guinea	leaf 3	0.63855	0.1691	0.0224583
	leaf 4	0.495	0.1691	0.0224583
	leaf 5	0.45045	0.1691	0.0224583
	leaf 6	0.6039	0.1691	0.0224583
	leaf 7	0.5841	0.1691	0.0224583
	leaf 8	0.7524	0.1691	0.0224583
	leaf 9	0.36135	0.1691	0.0224583
	leaf 10	0.62865	0.1691	0.0224583
Hydnophytum alboviride n. nud.	leaf 1	0.43914	0.184	0.0265904
voucher: Brass, L.J., 12683 (BM)	leaf 2	0.38937	0.184	0.0265904
Indonesia, New Guinea	leaf 3	0.55039	0.184	0.0265904
	leaf 4	0.37473	0.184	0.0265904
	leaf 5	0.52111	0.184	0.0265904
	leaf 6	0.88999	0.184	0.0265904
	leaf 7	0.38059	0.184	0.0265904
	leaf 8	0.94854	0.2057	0.0332321
	leaf 9	0.55331	0.2057	0.0332321
	leaf 10	0.48598	0.2057	0.0332321
	leaf 11	0.43035	0.2057	0.0332321
Hydnophytum alboviride n. nud.	leaf 1	0.541	0.2159	0.0366096
voucher: Brass, L.J., 12683 (BRI)	leaf 2	0.48405	0.2159	0.0366096
Indonesia, New Guinea	leaf 3	0.76879	0.2159	0.0366096
	leaf 4	0.66913	0.2159	0.0366096
	leaf 5	0.50778	0.2159	0.0366096
	leaf 6	0.35592	0.2159	0.0366096
	leaf 7	0.51253	0.2159	0.0366096
	leaf 8	0.54575	0.2159	0.0366096
	leaf 9	0.72608	0.2618	0.0538305
	leaf 10	0.78303	0.2618	0.0538305
	leaf 11	0.94913	0.2618	0.0538305
	leaf 12	0.80201	0.2618	0.0538305
Hydnophytum acuminicalyx n. nud.	leaf 1	1.08064	0.0599	0.00281801
voucher: M.H.P. 322 (L)	leaf 2	0.5121	0.0599	0.00281801
Papua New Guinea	leaf 3	0.27218	0.0599	0.00281801
	leaf 4	0.90121	0.0599	0.00281801
	leaf 5	0.55242	0.0599	0.00281801
	leaf 6	0.31452	0.0599	0.00281801
	leaf 7	0.36492	0.0599	0.00281801
	leaf 8	0.67137	0.127	0.0126677
	leaf 9	0.50605	0.127	0.0126677
	leaf 10	0.38508	0.127	0.0126677
	leaf 11	0.4496	0.127	0.0126677
	leaf 12	0.41734	0.1197	0.0112532
	leaf 13	0.49798	0.1197	0.0112532
	leaf 14	0.41734	0.127	0.0126677
	leaf 15	0.49798	0.127	0.0126677
	leaf 16	0.72177	0.127	0.0126677
	leaf 17	0.53629	0.127	0.0126677
	leaf 18	0.57056	0.127	0.0126677
	leaf 19	0.62702	0.127	0.0126677
	leaf 20	0.84274	0.127	0.0126677
Hydnophytum acuminicalyx n. nud.	leaf 1	0.68012	0.137	0.0147411
voucher: M.H.P. 323 (L)	leaf 2	0.51604	0.137	0.0147411
Papua New Guinea	leaf 3	0.67061	0.137	0.0147411
	leaf 4	0.81567	0.137	0.0147411
	leaf 5	0.51841	0.137	0.0147411
	leaf 6	0.65396	0.137	0.0147411
	leaf 7	0.67774	0.137	0.0147411
	leaf 8	3.40774	0.1562	0.0191625
	leaf 9	1.44823	0.1562	0.0191625
	leaf 10	1.07963	0.1786	0.0250526
	leaf 11	1.90244	0.1786	0.0250526
	leaf 12	1.38165	0.1786	0.0250526
	leaf 13	0.44945	0.0866	0.00589014
	leaf 14	0.1736	0.0866	0.00589014
	leaf 15	0.44469	0.0866	0.00589014
	leaf 16	0.73006	0.0866	0.00589014
	leaf 17	0.51604	0.0866	0.00589014
	leaf 18	0.63494	0.0866	0.00589014
	leaf 19	0.45896	0.0866	0.00589014
	leaf 20	0.79902	0.0866	0.00589014
Hydnophytum acuminicalyx n. nud.	leaf 1	0.99982	0.1186	0.0110474
voucher: M.H.P. 324 (L)	leaf 2	0.60061	0.1186	0.0110474
Papua New Guinea	leaf 3	0.18535	0.1186	0.0110474
	leaf 4	1.64677	0.1186	0.0110474
	leaf 5	0.90893	0.1186	0.0110474
	leaf 6	0.50971	0.1186	0.0110474
	leaf 7	1.19943	0.1186	0.0110474
Hydnophytum albertisii	leaf 1	23.9001	0.208	0.0339794
voucher: L.J. Brass 7011 (L)	leaf 2	33.315	0.208	0.0339794
Papua New Guinea	leaf 3	33.315	0.208	0.0339794
	leaf 4	30.3272	0.208	0.0339794
	leaf 5	37.4297	0.208	0.0339794
	leaf 6	31.4017	0.208	0.0339794
	leaf 7	31.1253	0.208	0.0339794
	leaf 8	30.6854	0.208	0.0339794
Hydnophytum albertisii	leaf 1	37.76	0.3086	0.0747965
voucher: L.J. Brass 6599 (L)	leaf 2	31.0802	0.3086	0.0747965
Papua New Guinea	leaf 3	29.8554	0.3086	0.0747965
	leaf 4	51.2069	0.3086	0.0747965
	leaf 5	20.6626	0.3086	0.0747965
Hydnophytum archiboldianum	leaf 1	8.20316	0.348	0.0951148
voucher: L.J. Brass 9492 (L)	leaf 2	4.43805	0.348	0.0951148
Papua New Guinea	leaf 3	5.30386	0.348	0.0951148
	leaf 4	4.67914	0.348	0.0951148
	leaf 5	6.75037	0.348	0.0951148
	leaf 6	6.19692	0.348	0.0951148
	leaf 7	3.91396	0.348	0.0951148
	leaf 8	4.38145	0.3021	0.0716788
	leaf 9	4.54287	0.3021	0.0716788
	leaf 10	4.43596	0.3021	0.0716788
	leaf 11	3.2494	0.3021	0.0716788
	leaf 12	2.68757	0.3021	0.0716788
	leaf 13	2.10477	0.3021	0.0716788
Hydnophytum petiolatum subsp. argentatum [subspecies n.nud.]	leaf 1	4.45932	0.1374	0.0148273
voucher: M.H.P. Jebb 379 (L)	leaf 2	4.62693	0.1374	0.0148273
Papua New Guinea	leaf 3	3.21996	0.1374	0.0148273
	leaf 4	2.41025	0.1374	0.0148273
	leaf 5	1.12368	0.2336	0.0428583
	leaf 6	0.99857	0.2336	0.0428583
	leaf 7	1.03634	0.2336	0.0428583
	leaf 8	1.44001	0.2336	0.0428583
	leaf 9	1.20158	0.2336	0.0428583
	leaf 10	1.22991	0.2336	0.0428583
	leaf 11	1.02453	0.1651	0.0214084
	leaf 12	1.03398	0.1651	0.0214084
	leaf 13	1.41877	0.1651	0.0214084
	leaf 14	1.92867	0.1832	0.0263597
	leaf 15	1.91923	0.1832	0.0263597
Hydnophytum petiolatum subsp. auridemens [subspecies n.nud.]	leaf 1	7.16692	0.197	0.0304805
voucher: M.H.P. Jebb 379 (L)	leaf 2	8.11319	0.197	0.0304805
Papua New Guinea	leaf 3	12.5003	0.197	0.0304805
	leaf 4	8.37485	0.197	0.0304805
	leaf 5	9.57097	0.197	0.0304805
	leaf 6	4.54449	0.197	0.0304805
Hydnophytum petiolatum subsp. auridemens [subspecies n.nud.]	leaf 1	11.7293	0.1692	0.0224849
voucher: L.J. Brass 27390 (L)	leaf 2	8.86124	0.1692	0.0224849
Papua New Guinea	leaf 3	11.2462	0.1692	0.0224849
	leaf 4	8.34459	0.1692	0.0224849
	leaf 5	7.21075	0.1692	0.0224849
	leaf 6	4.7448	0.1692	0.0224849
	leaf 7	9.0679	0.2595	0.0528889
	leaf 8	8.61827	0.2595	0.0528889
	leaf 9	6.18862	0.2595	0.0528889
Hydnophytum bracteatum	leaf 1	38.5092	0.4964	0.193532
voucher: M.H.P. Jebb 542 (L)	leaf 2	40.1977	0.4964	0.193532
Papua New Guinea	leaf 3	36.2344	0.4964	0.193532
	leaf 4	32.1476	0.4964	0.193532
	leaf 5	44.6449	0.4964	0.193532
	leaf 6	42.3326	0.4964	0.193532
	leaf 7	44.7655	0.4964	0.193532
Hydnophytum bracteatum	leaf 1	73.234	0.5197	0.212127
voucher: Versteeg 1765(L); Papua New Guinea	leaf 2	96.7823	0.4638	0.168947
Hydnophytum bracteatum	leaf 1	55.4621	0.3456	0.0938074
voucher: Versteeg 1765(L)	leaf 2	30.6125	0.3456	0.0938074
Papua New Guinea	leaf 3	27.6716	0.3456	0.0938074
	leaf 4	98.4487	0.3456	0.0938074
	leaf 5	53.2613	0.3456	0.0938074
Hydnophytum minirubrum n.nud.	leaf 1	0.22483	0.1146	0.0103148
voucher: M.H.P. Jebb 301 (L)	leaf 2	0.23468	0.1146	0.0103148
Papua New Guinea	leaf 3	0.14442	0.108	0.00916088
	leaf 4	0.15919	0.108	0.00916088
	leaf 5	0.21006	0.108	0.00916088
	leaf 6	0.24288	0.108	0.00916088
	leaf 7	0.34955	0.108	0.00916088
	leaf 8	0.32658	0.108	0.00916088
	leaf 9	0.16739	0.108	0.00916088
Hydnophytum magnirubrum n.nud.	leaf 1	0.69826	0.0823	0.00531973
voucher: M.H.P. Jebb 283 (L)	leaf 2	0.90585	0.0823	0.00531973
Papua New Guinea	leaf 3	0.55758	0.0823	0.00531973
	leaf 4	0.77375	0.0823	0.00531973
	leaf 5	0.71885	0.1326	0.0138095
	leaf 6	0.50439	0.1326	0.0138095
	leaf 7	0.37572	0.1326	0.0138095
	leaf 8	0.44606	0.1326	0.0138095
	leaf 9	0.36028	0.1326	0.0138095
	leaf 10	0.61419	0.1326	0.0138095
	leaf 11	0.53699	0.1326	0.0138095
	leaf 12	0.59532	0.1326	0.0138095
	leaf 13	0.37229	0.1326	0.0138095
Hydnophytum caminiferum	leaf 1	1.2628	0.0958	0.0072081
voucher: Sleumer and Vink BW 14216 (L)	leaf 2	1.2938	0.0958	0.0072081
Papua New Guinea	leaf 3	1.32687	0.0958	0.0072081
	leaf 4	1.05198	0.1355	0.0144201
	leaf 5	1.20699	0.1355	0.0144201
	leaf 6	1.38267	0.1355	0.0144201
	leaf 7	1.04372	0.1355	0.0144201
	leaf 8	1.40127	0.1355	0.0144201
	leaf 9	1.00858	0.1355	0.0144201
Hydnophytum dauloense n.nud.	leaf 1	3.54827	0.1165	0.0106596
voucher: M.H.P. Jebb 333 (L)	leaf 2	3.95743	0.1165	0.0106596
Papua New Guinea	leaf 3	3.83859	0.1165	0.0106596
	leaf 4	2.20536	0.1165	0.0106596
	leaf 5	1.75037	0.1165	0.0106596
	leaf 6	0.90999	0.1165	0.0106596
	leaf 7	0.70965	0.1165	0.0106596
	leaf 8	2.1052	0.0549	0.0023672
	leaf 9	1.32254	0.0549	0.0023672
	leaf 10	1.04411	0.0549	0.0023672
	leaf 11	1.3497	0.0549	0.0023672
	leaf 12	3.54488	0.0549	0.0023672
Hydnophytum dauloense n.nud.	leaf 1	10.2668	0.1356	0.0144414
voucher: M.H.P. Jebb 340 (L)	leaf 2	6.43803	0.1356	0.0144414
Papua New Guinea	leaf 3	6.38602	0.1504	0.0177658
	leaf 4	4.85811	0.1504	0.0177658
	leaf 5	5.11993	0.1504	0.0177658
	leaf 6	4.17485	0.1504	0.0177658
	leaf 7	1.67138	0.1504	0.0177658
	leaf 8	0.70657	0.1189	0.0111033
	leaf 9	1.96907	0.1189	0.0111033
	leaf 10	1.50818	0.1189	0.0111033
	leaf 11	0.98812	0.1189	0.0111033
Hydnophytum dauloense n.nud.	leaf 1	5.00449	0.1526	0.0182894
voucher: M.H.P. Jebb 339 (L)	leaf 2	4.76516	0.1526	0.0182894
Papua New Guinea	leaf 3	3.39971	0.1079	0.00914392
	leaf 4	2.97515	0.1079	0.00914392
	leaf 5	2.66043	0.1079	0.00914392
	leaf 6	3.74886	0.1798	0.0253904
	leaf 7	2.96696	0.1798	0.0253904
Hydnophytum decipiens	leaf 1	0.65563	0.0443	0.00154133
voucher: H.J. Lam 1475 (L)	leaf 2	0.56733	0.0443	0.00154133
Papua New Guinea	leaf 3	0.24283	0.0443	0.00154133
	leaf 4	0.24062	0.0443	0.00154133
	leaf 5	0.28256	0.0443	0.00154133
	leaf 6	0.26269	0.0443	0.00154133
	leaf 7	0.4415	0.0886	0.00616534
	leaf 8	0.39956	0.0886	0.00616534
	leaf 9	0.37086	0.0886	0.00616534
	leaf 10	0.43709	0.0886	0.00616534
	leaf 11	0.43267	0.0886	0.00616534
	leaf 12	0.30464	0.0886	0.00616534
Hydnophytum dentrecastense n.nud	leaf 1	7.43853	0.137	0.0147411
voucher: L.J. Brass 28403 (L)	leaf 2	8.46347	0.137	0.0147411
Papua New Guinea	leaf 3	4.7561	0.137	0.0147411
	leaf 4	5.38866	0.137	0.0147411
	leaf 5	3.76683	0.137	0.0147411
	leaf 6	9.64774	0.137	0.0147411
	leaf 7	6.3375	0.137	0.0147411
	leaf 8	3.60036	0.137	0.0147411
	leaf 9	5.68353	0.137	0.0147411
	leaf 10	5.51469	0.137	0.0147411
	leaf 11	7.5075	0.137	0.0147411
Hydnophytum dentrecastense n.nud	leaf 1	2.18423	0.1544	0.0187234
voucher: L.J. Brass 25698 (L)	leaf 2	2.20052	0.1544	0.0187234
Papua New Guinea	leaf 3	4.03816	0.1544	0.0187234
	leaf 4	1.80275	0.1544	0.0187234
	leaf 5	3.09142	0.1544	0.0187234
	leaf 6	2.99838	0.1544	0.0187234
	leaf 7	3.63341	0.0958	0.0072081
	leaf 8	2.80066	0.0958	0.0072081
	leaf 9	3.64737	0.0958	0.0072081
Hydnophytum dentrecastense n.nud	leaf 1	8.71405	0.198	0.0307907
voucher: L.J. Brass 25682 (L)	leaf 2	6.53498	0.198	0.0307907
Papua New Guinea	leaf 3	5.85568	0.198	0.0307907
	leaf 4	6.17548	0.198	0.0307907
	leaf 5	8.33028	0.198	0.0307907
	leaf 6	8.07885	0.198	0.0307907
	leaf 7	8.44938	0.1328	0.0138511
	leaf 8	7.35765	0.1328	0.0138511
	leaf 9	12.0753	0.1328	0.0138511
Hydnophytum puffii	leaf 1	0.8401	0.1366	0.0146552
voucher: A. Kostermans 13106 (L)	leaf 2	1.28325	0.1366	0.0146552
East Borneo	leaf 3	0.60067	0.1366	0.0146552
	leaf 4	1.22654	0.1222	0.0117282
	leaf 5	1.33156	0.1222	0.0117282
	leaf 6	1.06272	0.1222	0.0117282
	leaf 7	1.13413	0.1222	0.0117282
	leaf 8	0.78129	0.1222	0.0117282
	leaf 9	0.61327	0.1222	0.0117282
	leaf 10	0.60067	0.1222	0.0117282
	leaf 11	0.71408	0.1222	0.0117282
Hydnophytum puffii	leaf 1	2.77112	0.0867	0.00590375
voucher: F.H. Endert 1647 (L)	leaf 2	2.87825	0.0867	0.00590375
Central East Borneo	leaf 3	2.29022	0.0867	0.00590375
	leaf 4	2.6759	0.0867	0.00590375
	leaf 5	2.99967	0.0867	0.00590375
	leaf 6	5.09706	0.0867	0.00590375
Hydnophytum puffii	leaf 1	9.11215	0.134	0.0141026
voucher: F.H. Endert 2165 (L)	leaf 2	3.83622	0.134	0.0141026
Central East Borneo	leaf 3	7.65421	0.134	0.0141026
	leaf 4	7.58814	0.134	0.0141026
Hydnophytum fusiforme n.nud	leaf 1	0.04216	0.1126	0.00995787
voucher: M.H.P. 272 (L)	leaf 2	0.03815	0.1126	0.00995787
Papua New Guinea	leaf 3	0.02208	0.1126	0.00995787
	leaf 4	0.06023	0.1126	0.00995787
	leaf 5	0.04618	0.1126	0.00995787
	leaf 6	0.02409	0.1126	0.00995787
	leaf 7	0.02811	0.1126	0.00995787
	leaf 8	0.01807	0.1126	0.00995787
	leaf 9	0.03614	0.1126	0.00995787
	leaf 10	0.0261	0.1126	0.00995787
	leaf 11	0.03212	0.1126	0.00995787
	leaf 12	0.08031	0.1126	0.00995787
Hydnophytum fusiforme n.nud	leaf 1	0.15413	0.1169	0.0107329
voucher: Lloyd Hamilton 3483 (L)	leaf 2	0.11367	0.1169	0.0107329
Papua New Guinea	leaf 3	0.1445	0.1169	0.0107329
	leaf 4	0.12138	0.1169	0.0107329
	leaf 5	0.11367	0.1169	0.0107329
	leaf 6	0.12908	0.1169	0.0107329
	leaf 7	0.05202	0.1169	0.0107329
	leaf 8	0.16184	0.1169	0.0107329
	leaf 9	0.12908	0.1169	0.0107329
	leaf 10	0.18496	0.1169	0.0107329
	leaf 11	0.13486	0.1169	0.0107329
Hydnophytum hailans n.nud	leaf 1	2.28902	0.1232	0.011921
voucher: M.H.P. Jebb 571 (L)	leaf 2	3.422	0.1232	0.011921
Papua New Guinea	leaf 3	2.2544	0.1232	0.011921
	leaf 4	1.8293	0.1232	0.011921
	leaf 5	2.18515	0.1232	0.011921
	leaf 6	2.11206	0.1232	0.011921
	leaf 7	3.35467	0.1232	0.011921
Hydnophytum parvifolium (H. hellwigii)	leaf 1	0.31859	0.0415	0.00135265
voucher: R. Schlechter 19405 (L)	leaf 2	0.41679	0.0415	0.00135265
Papua New Guinea	leaf 3	0.19421	0.0415	0.00135265
	leaf 4	0.53681	0.0415	0.00135265
	leaf 5	0.27713	0.0415	0.00135265
	leaf 6	0.37533	0.0415	0.00135265
	leaf 7	0.33169	0.0415	0.00135265
	leaf 8	0.25313	0.0415	0.00135265
	leaf 9	0.43643	0.0415	0.00135265
	leaf 10	0.40588	0.0415	0.00135265
	leaf 11	0.41024	0.0415	0.00135265
	leaf 12	0.24222	0.0415	0.00135265
	leaf 13	0.37533	0.0415	0.00135265
Hydnophytum magnifolium	leaf 1	40.7246	0.2531	0.0503123
voucher: C. Kalkman BW 3618 (L)	leaf 2	26.9271	0.2531	0.0503123
Papua New Guinea	leaf 3	48.6795	0.2531	0.0503123
	leaf 4	25.1465	0.2109	0.0349335
	leaf 5	29.0348	0.2109	0.0349335
	leaf 6	24.8577	0.2109	0.0349335
Hydnophytum hellwigii	leaf 1	6.05393	0.1038	0.00846222
voucher: P.S. Green 2583 (L)	leaf 2	6.08668	0.1038	0.00846222
Papua New Guinea	leaf 3	4.74379	0.1038	0.00846222
	leaf 4	3.67384	0.1038	0.00846222
	leaf 5	4.30435	0.1038	0.00846222
	leaf 6	3.87309	0.1038	0.00846222
	leaf 7	3.81851	0.1038	0.00846222
	leaf 8	3.34358	0.1038	0.00846222
	leaf 9	5.05222	0.1038	0.00846222
	leaf 10	3.44184	0.1038	0.00846222
	leaf 11	4.32073	0.1038	0.00846222
	leaf 12	3.72297	0.1038	0.00846222
	leaf 13	4.02594	0.1038	0.00846222
Hydnophytum lauterbachii	leaf 1	73.4076	0.3613	0.102524
voucher: V.W. Moll BW 12958 (L)	leaf 2	54.051	0.3613	0.102524
Papua New Guinea	leaf 3	55.7939	0.3613	0.102524
	leaf 4	22.5065	0.196	0.0301718
Hydnophytum magnifolium	leaf 1	45.3531	0.187	0.0274646
voucher: H. Streimann & A. Kairo NGF 39242 (L)	leaf 2	35.1312	0.187	0.0274646
Papua New Guinea	leaf 3	34.2005	0.187	0.0274646
Hydnophytum magnifolium	leaf 1	19.1209	0.19	0.0283528
voucher: P. van Royen & H. Sleumer 6222 (L)	leaf 2	13.2405	0.19	0.0283528
Papua New Guinea	leaf 3	12.5261	0.19	0.0283528
	leaf 4	11.6134	0.2239	0.0393729
	leaf 5	8.79647	0.2239	0.0393729
	leaf 6	6.40922	0.2239	0.0393729
Hydnophytum magnirubrum n.nud.	leaf 1	11.1488	0.2202	0.0380824
voucher: M.H.P. Jebb 273 (L)	leaf 2	8.6019	0.2202	0.0380824
Papua New Guinea	leaf 3	9.52625	0.2202	0.0380824
	leaf 4	10.1581	0.2202	0.0380824
Hydnophytum magnirubrum n.nud.	leaf 1	3.00408	0.1251	0.0122915
voucher: R. Schodde 1701 (L)	leaf 2	5.50747	0.1251	0.0122915
Papua New Guinea	leaf 3	5.08115	0.1251	0.0122915
	leaf 4	4.16654	0.1326	0.0138095
	leaf 5	3.17014	0.1326	0.0138095
	leaf 6	1.564	0.1326	0.0138095
Hydnophytum microphyllum	leaf 1	0.49773	0.0788	0.00487688
voucher: A.M. Polak 1152 (L)	leaf 2	0.48593	0.0788	0.00487688
Indonesia, New Guinea	leaf 3	0.41314	0.0788	0.00487688
	leaf 4	0.67085	0.0788	0.00487688
	leaf 5	0.72791	0.0788	0.00487688
	leaf 6	0.46035	0.0788	0.00487688
	leaf 7	0.4092	0.0788	0.00487688
	leaf 8	0.63938	0.0788	0.00487688
	leaf 9	0.4151	0.0788	0.00487688
	leaf 10	0.28133	0.0788	0.00487688
	leaf 11	0.4033	0.0788	0.00487688
	leaf 12	0.42691	0.0788	0.00487688
	leaf 13	0.28526	0.0788	0.00487688
	leaf 14	0.3187	0.0788	0.00487688
	leaf 15	0.36985	0.0788	0.00487688
	leaf 16	0.37969	0.0788	0.00487688
	leaf 17	0.23804	0.0788	0.00487688
	leaf 18	0.28526	0.0788	0.00487688
	leaf 19	0.50953	0.0788	0.00487688
	leaf 20	0.36985	0.0788	0.00487688
	leaf 21	0.34034	0.0788	0.00487688
	leaf 22	0.28919	0.0788	0.00487688
	leaf 23	0.32264	0.0788	0.00487688
	leaf 24	0.38953	0.0788	0.00487688
	leaf 25	0.35215	0.0788	0.00487688
Hydnophytum montis-kani	leaf 1	102.523	0.6977	0.38232
voucher: A.M. Polak 1152 (L)	leaf 2	99.6977	0.6977	0.38232
Indonesia, New Guinea	leaf 3	71.9082	0.6977	0.38232
Hydnophytum orichalcum	leaf 1	5.28987	0.0876	0.00602695
voucher: L.J. Brass 27955 (L)	leaf 2	4.50211	0.0876	0.00602695
Papua New Guinea	leaf 3	5.65893	0.0876	0.00602695
	leaf 4	6.10568	0.0876	0.00602695
	leaf 5	6.82654	0.0876	0.00602695
	leaf 6	9.62794	0.0876	0.00602695
	leaf 7	10.174	0.0876	0.00602695
	leaf 8	10.3078	0.0876	0.00602695
	leaf 9	10.6315	0.0876	0.00602695
	leaf 10	6.3841	0.0876	0.00602695
	leaf 11	5.18843	0.0876	0.00602695
	leaf 12	3.91075	0.0876	0.00602695
	leaf 13	4.84958	0.0876	0.00602695
	leaf 14	4.79779	0.0876	0.00602695
Hydnophytum orichalcum n.nud.	leaf 1	10.0661	0.2123	0.0353989
voucher: L.J. Brass 278248 (L)	leaf 2	11.3661	0.2123	0.0353989
Papua New Guinea	leaf 3	13.0091	0.2123	0.0353989
	leaf 4	10.3575	0.2123	0.0353989
	leaf 5	6.90883	0.2014	0.0318573
	leaf 6	11.0718	0.2014	0.0318573
	leaf 7	8.83748	0.2014	0.0318573
	leaf 8	7.0317	0.0949	0.0070733
	leaf 9	6.36024	0.0949	0.0070733
	leaf 10	3.38013	0.0949	0.0070733
	leaf 11	4.43445	0.0949	0.0070733
	leaf 12	6.48596	0.0949	0.0070733
Hydnophytum ovatum	leaf 1	6.19074	0.1312	0.0135194
voucher: L.J. Brass 13008 (L)	leaf 2	4.6196	0.1312	0.0135194
Papua New Guinea	leaf 3	2.82587	0.1312	0.0135194
	leaf 4	3.28849	0.1312	0.0135194
	leaf 5	3.13137	0.1312	0.0135194
	leaf 6	2.85206	0.1312	0.0135194
	leaf 7	3.70528	0.1312	0.0135194
	leaf 8	3.67909	0.1312	0.0135194
	leaf 9	3.07246	0.1312	0.0135194
	leaf 10	4.24427	0.1659	0.0216163
	leaf 11	4.4232	0.1659	0.0216163
	leaf 12	3.81657	0.1659	0.0216163
	leaf 13	4.1177	0.1659	0.0216163
	leaf 14	4.32501	0.1659	0.0216163
Hydnophytum ramispinum (H. punamense?)	leaf 1	0.33069	0.0464	0.00169093
voucher: L.J. Brass 13008 (L)	leaf 2	0.10932	0.0464	0.00169093
Papua New Guinea	leaf 3	0.24596	0.0464	0.00169093
	leaf 4	0.24596	0.0464	0.00169093
	leaf 5	0.26783	0.0464	0.00169093
	leaf 6	0.2077	0.0464	0.00169093
	leaf 7	0.38808	0.0464	0.00169093
	leaf 8	0.28423	0.0464	0.00169093
	leaf 9	0.31975	0.0464	0.00169093
	leaf 10	0.21317	0.0464	0.00169093
Hydnophytum spathulalum	leaf 1	6.0473	0.0917	0.00660432
voucher: H.J. Lam 3543 (L)	leaf 2	4.74821	0.0917	0.00660432
Moluccas	leaf 3	5.32439	0.0917	0.00660432
Hydnophytum spathulalum	leaf 1	2.95794	0.1808	0.0256736
voucher: Baerlage & Smith 570 (L)	leaf 2	2.95794	0.1808	0.0256736
Moluccas	leaf 3	2.29745	0.1808	0.0256736
	leaf 4	2.9683	0.1808	0.0256736
Hydnophytum spathulalum	leaf 1	2.12789	0.1242	0.0121153
voucher: Nedi 93 (L)	leaf 2	5.0013	0.1242	0.0121153
Moluccas	leaf 3	3.28204	0.1242	0.0121153
	leaf 4	2.43436	0.0828	0.00538456
	leaf 5	2.34524	0.0828	0.00538456
Hydnophytum terrestris n.nud.	leaf 1	12.4136	0.4075	0.13042
voucher: M.H.P. Jebb 329 (L)	leaf 2	14.8258	0.4075	0.13042
Papua New Guinea	leaf 3	9.17764	0.4075	0.13042
	leaf 4	10.7332	0.4075	0.13042
	leaf 5	9.12068	0.2577	0.0521577
	leaf 6	10.6565	0.2577	0.0521577
	leaf 7	5.88254	0.2577	0.0521577
	leaf 8	9.58076	0.2577	0.0521577
	leaf 9	12.3917	0.2577	0.0521577
	leaf 10	10.1175	0.2577	0.0521577
	leaf 11	11.1845	0.2577	0.0521577
	leaf 12	5.43779	0.2577	0.0521577
Hydnophytum terrestris n.nud.	leaf 1	5.78138	0.1818	0.0259584
voucher: M.H.P. Jebb 314 (L)	leaf 2	6.24222	0.1818	0.0259584
Papua New Guinea	leaf 3	4.19434	0.1818	0.0259584
	leaf 4	5.2269	0.1818	0.0259584
Hydnophytum tetrapterum	leaf 1	8.46591	0.2635	0.0545319
voucher: P. van Royen & H. Sleumer 6764 (L)	leaf 2	6.71797	0.2635	0.0545319
Indonesia, New Guinea	leaf 3	6.95265	0.2635	0.0545319
	leaf 4	8.42679	0.2635	0.0545319
	leaf 5	5.88922	0.2635	0.0545319
	leaf 6	3.88703	0.1583	0.0196812
	leaf 7	3.41277	0.1583	0.0196812
	leaf 8	3.0754	0.1583	0.0196812
	leaf 9	4.12172	0.1583	0.0196812
	leaf 10	1.58659	0.1583	0.0196812
Hydnophytum contortum	leaf 1	17.308	0.2546	0.0509104
voucher: M.H.P. Jebb 308 (L)	leaf 2	17.8618	0.2546	0.0509104
Papua New Guinea	leaf 3	29.9043	0.2546	0.0509104
	leaf 4	26.2507	0.2546	0.0509104
	leaf 5	33.0553	0.2546	0.0509104
	leaf 6	27.0488	0.2546	0.0509104
	leaf 7	27.5178	0.2546	0.0509104
	leaf 8	28.4874	0.2546	0.0509104
Hydnophytum contortum	leaf 1	13.4341	0.2211	0.0383943
voucher: M.H.P. Jebb 309 (L)	leaf 2	27.6861	0.2211	0.0383943
Papua New Guinea	leaf 3	29.8623	0.2211	0.0383943
	leaf 4	37.3105	0.2211	0.0383943
	leaf 5	22.3249	0.2211	0.0383943
	leaf 6	29.5252	0.2211	0.0383943
	leaf 7	31.8849	0.3095	0.0752334
	leaf 8	19.1101	0.3095	0.0752334
	leaf 9	23.6583	0.3095	0.0752334
	leaf 10	12.6112	0.3095	0.0752334
	leaf 11	11.5255	0.3095	0.0752334
	leaf 12	12.4897	0.3095	0.0752334
Hydnophytum contortum	leaf 1	15.5474	0.218	0.0373252
voucher: C.R. Huxley 3426 (L)	leaf 2	15.5806	0.218	0.0373252
Papua New Guinea	leaf 3	14.9282	0.218	0.0373252
	leaf 4	14.6476	0.218	0.0373252
	leaf 5	15.9173	0.218	0.0373252
	leaf 6	12.4138	0.218	0.0373252
	leaf 7	12.0356	0.218	0.0373252
	leaf 8	14.4918	0.218	0.0373252
	leaf 9	12.5385	0.218	0.0373252
Hydnophytum tortuosum	leaf 1	3.8827	0.0897	0.00631938
voucher: W & M. Vink 15300 (L)	leaf 2	4.89669	0.0897	0.00631938
Indonesia, New Guinea	leaf 3	5.02917	0.0897	0.00631938
	leaf 4	4.19353	0.0897	0.00631938
	leaf 5	4.88905	0.0897	0.00631938
	leaf 6	4.29289	0.0897	0.00631938
	leaf 7	2.93241	0.0897	0.00631938
	leaf 8	4.16805	0.0897	0.00631938
	leaf 9	4.36677	0.0897	0.00631938
	leaf 10	4.65976	0.0897	0.00631938
	leaf 11	4.56039	0.0897	0.00631938
	leaf 12	2.79993	0.0897	0.00631938
Hydnophytum tortuosum	leaf 1	4.67072	0.2308	0.0418371
voucher: P. van Royen 3090b (L)	leaf 2	6.63121	0.2308	0.0418371
Indonesia, New Guinea	leaf 3	8.53349	0.2308	0.0418371
	leaf 4	30.0547	0.2571	0.0519151
	leaf 5	32.9581	0.2571	0.0519151
	leaf 6	15.5349	0.2571	0.0519151
	leaf 7	14.0657	0.2571	0.0519151
	leaf 8	8.30531	0.2571	0.0519151
	leaf 9	7.6976	0.2571	0.0519151
Hydnophytum tortuosum	leaf 1	13.817	0.1805	0.0255884
voucher: P. van Royen 3151 (L)	leaf 2	10.5857	0.1805	0.0255884
Indonesia, New Guinea	leaf 3	11.6547	0.1805	0.0255884
	leaf 4	7.33977	0.1805	0.0255884
	leaf 5	8.1391	0.1805	0.0255884
	leaf 6	7.10896	0.1805	0.0255884
	leaf 7	8.83153	0.1313	0.01354
	leaf 8	8.55699	0.1313	0.01354
	leaf 9	6.23674	0.1313	0.01354
	leaf 10	9.48995	0.1313	0.01354
	leaf 11	8.91414	0.1313	0.01354
	leaf 12	6.73966	0.1751	0.0240803
	leaf 13	6.80769	0.1751	0.0240803
	leaf 14	6.2586	0.1751	0.0240803
	leaf 15	7.65075	0.1751	0.0240803
Hydnophytum trichomanes n.nud.	leaf 1	52.2775	0.2467	0.0478
voucher: W.M. Docters van Leeuwen 9566 (L)	leaf 2	54.5687	0.2467	0.0478
Papua New Guinea	leaf 3	51.2249	0.2467	0.0478
	leaf 4	45.2069	0.2467	0.0478
	leaf 5	52.7481	0.2467	0.0478
Hydnophytum linearifolium	leaf 1	2.85615	0.0847	0.00563451
voucher: Ledermann s.n. (L)	leaf 2	5.52357	0.0847	0.00563451
Papua New Guinea	leaf 3	1.56452	0.0847	0.00563451
	leaf 4	3.65661	0.0847	0.00563451
	leaf 5	3.30641	0.0847	0.00563451
	leaf 6	3.02671	0.0847	0.00563451
	leaf 7	2.5901	0.0847	0.00563451
	leaf 8	2.67423	0.0847	0.00563451
	leaf 9	5.03465	0.0847	0.00563451
	leaf 10	3.58611	0.0847	0.00563451
	leaf 11	3.12449	0.0847	0.00563451
Hydnophytum lucidulum	leaf 1	3.0811	0.0918	0.00661873
voucher: R. Schlechter 19628 (L)	leaf 2	2.86102	0.0918	0.00661873
Papua New Guinea	leaf 3	2.51061	0.0918	0.00661873
	leaf 4	2.32471	0.0918	0.00661873
	leaf 5	2.34608	0.0918	0.00661873
	leaf 6	2.26916	0.0918	0.00661873
Hydnophytum pauper n.nud.	leaf 1	0.13626	0.0438	0.00150674
voucher: H.J. Lam 1969 (L)	leaf 2	0.0876	0.0438	0.00150674
Indonesia, New Guinea	leaf 3	0.1314	0.0438	0.00150674
	leaf 4	0.0803	0.0438	0.00150674
	leaf 5	0.11436	0.0438	0.00150674
	leaf 6	0.0584	0.0438	0.00150674
	leaf 7	0.1095	0.0438	0.00150674
	leaf 8	0.07786	0.0438	0.00150674
	leaf 9	0.07543	0.0438	0.00150674
	leaf 10	0.10463	0.0438	0.00150674
	leaf 11	0.073	0.0438	0.00150674
	leaf 12	0.07786	0.0438	0.00150674
Hydnophytum vaccinifolium	leaf 1	0.31505	0.0978	0.0075122
voucher: H.J. Lam 1941 (L); Type; Indonesia, New Guinea	leaf 2	0.28355	0.0978	0.0075122
	leaf 1	0.33108	0.136	0.0145267
	leaf 2	0.33369	0.136	0.0145267
	leaf 3	0.41711	0.136	0.0145267
	leaf 4	0.18509	0.136	0.0145267
Hydnophytum crassicaule (=H. alboviride)	leaf 1	0.14995	0.137	0.0147411
voucher: H.J. Lam 1796 (L)	leaf 2	0.10982	0.137	0.0147411
Indonesia, New Guinea	leaf 3	0.14995	0.137	0.0147411
	leaf 4	0.09504	0.137	0.0147411
	leaf 5	0.13516	0.137	0.0147411
	leaf 6	0.19852	0.137	0.0147411
	leaf 7	0.15206	0.137	0.0147411
	leaf 8	0.20063	0.137	0.0147411
	leaf 9	0.16684	0.137	0.0147411
	leaf 10	0.19007	0.137	0.0147411
	leaf 11	0.14783	0.137	0.0147411
Hydnophytum petiolatum subsp. auridemens [subspecies n.nud.]	leaf 1	13.477	0.1638	0.0210726
voucher: M.H.P. Jebb 397 (L)	leaf 2	14.3483	0.1638	0.0210726
Papua New Guinea	leaf 3	11.0065	0.1638	0.0210726
	leaf 4	9.52838	0.1638	0.0210726
	leaf 5	14.0459	0.1638	0.0210726
	leaf 6	12.3107	0.1638	0.0210726
	leaf 7	11.5225	0.1544	0.0187234
	leaf 8	10.2164	0.1544	0.0187234
	leaf 9	10.7513	0.1544	0.0187234
	leaf 10	9.98959	0.1544	0.0187234
	leaf 11	7.22048	0.1544	0.0187234
Hydnophytum decipiens	leaf 1	0.62388	0.0415	0.00135265
voucher: L.J. Brass 12684 (L)	leaf 2	0.86384	0.0415	0.00135265
Indonesia, New Guinea	leaf 3	0.70459	0.0415	0.00135265
	leaf 4	0.85511	0.0415	0.00135265
	leaf 5	0.70241	0.0415	0.00135265
	leaf 6	0.67187	0.0415	0.00135265

## Sheet: Myrmecodia
Species and specimen	Leaves number	leaf area of corresponding leaves (cm2)	Cross-section diameter of stem (cm)	Cross-section area of stem (cm2)
Myrmecodia alata J. Dransfield & S. Zona JD7545 (K)	leaf 1	56.5909	1.32788	5.53942
	leaf 2	51.2134	1.32788	5.53942
	leaf 3	41.1714	1.32788	5.53942
	leaf 4	57.9645	1.32788	5.53942
Myrmecodia albertisii subsp. valida C.E. Carr 14459 (K)	leaf 1	40.1195	2.03671	13.0319
	leaf 2	30.6531	2.03671	13.0319
	leaf 3	48.7651	2.03671	13.0319
	leaf 4	41.7872	2.03671	13.0319
	leaf 5	39.0247	2.03671	13.0319
	leaf 6	44.3776	2.03671	13.0319
Myrmecodia albertisii subsp. valida C.E. Carr 14659 (same voucher number but different plants) (K)	leaf 7	33.797	1.29869	5.2986
	leaf 8	32.0247	1.29869	5.2986
	leaf 9	43.8907	1.29869	5.2986
	leaf 10	33.5787	1.29869	5.2986
Myrmecodia archboldiana Kostormans & Socgong 452 (K)	leaf 1	34.5459	1.41273	6.27005
	leaf 2	22.4734	1.41273	6.27005
	leaf 3	32.0144	1.41273	6.27005
	leaf 4	37.2414	1.41273	6.27005
	leaf 5	37.7493	1.41273	6.27005
	leaf 6	30.9969	1.41273	6.27005
Myrmecodia aureospina M. Jebb 255 (K)	leaf 1	40.9937	3.07171	29.6422
	leaf 2	41.6045	3.07171	29.6422
	leaf 3	35.5567	3.07171	29.6422
	leaf 4	37.4586	3.07171	29.6422
	leaf 5	49.475	3.07171	29.6422
	leaf 6	52.9053	3.07171	29.6422
	leaf 7	41.769	3.07171	29.6422
	leaf 8	34.8665	3.07171	29.6422
	leaf 9	45.0621	3.07171	29.6422
	leaf 10	55.295	3.07171	29.6422
Myrmecodia beccarii C.R. Huxley & B. Collett 4393 (K)	leaf 1	13.356	0.828844	2.15822
	leaf 2	17.5442	0.828844	2.15822
	leaf 3	22.8922	1.62747	8.321
	leaf 4	12.3076	1.62747	8.321
	leaf 5	15.8579	1.39504	6.11393
	leaf 6	10.2029	1.39504	6.11393
	leaf 7	14.9043	1.39504	6.11393
Myrmecodia brassii T.M.A. Utteridge 130 (K)	leaf 1	52.6309	2.71941	23.2327
	leaf 2	59.9549	2.71941	23.2327
	leaf 3	60.612	2.71941	23.2327
	leaf 4	53.1301	2.71941	23.2327
	leaf 5	57.6433	2.71941	23.2327
Myrmecodia erinacea Beccari 4 (1875)	leaf 1	51.8764	1.73676	9.47604
	leaf 2	26.9379	1.73676	9.47604
	leaf 3	23.883	1.73676	9.47604
	leaf 4	24.7674	1.73676	9.47604
	leaf 5	47.4897	1.73676	9.47604
	leaf 6	42.8194	1.73676	9.47604
	leaf 7	45.8128	1.73676	9.47604
Myrmecodia ferox M. Jebb 296 (K)	leaf 1	22.938	1.83944	10.6297
	leaf 2	25.2827	1.83944	10.6297
	leaf 3	46.0739	1.83944	10.6297
	leaf 4	44.685	1.83944	10.6297
	leaf 5	26.5141	1.83944	10.6297
	leaf 6	26.8156	1.83944	10.6297
Myrmecodia ferox C.R. Huxley & A. Matiabe 5918 (K)	leaf 7	85.007	2.48665	19.4258
	leaf 8	125.679	2.48665	19.4258
	leaf 9	107.184	2.48665	19.4258
	leaf 10	80.3928	2.48665	19.4258
Myrmecodia horrida Jebb 77 (K)	leaf 1	43.9826	2.23222	15.654
	leaf 2	40.473	2.23222	15.654
	leaf 3	39.5055	2.23222	15.654
	leaf 4	56.7635	2.23222	15.654
Myrmecodia lamii L.J. Brass 9445 (K)	leaf 1	12.7826	2.60154	21.2623
	leaf 2	9.76396	2.60154	21.2623
	leaf 3	15.1986	2.60154	21.2623
	leaf 4	12.5082	2.60154	21.2623
	leaf 5	13.896	2.60154	21.2623
Myrmecodia longissima P. Van Rayen & H. Sleumer 6484 (K)	leaf 1	36.1622	1.7741	9.88792
	leaf 2	41.6457	1.7741	9.88792
	leaf 3	52.5095	1.7741	9.88792
	leaf 4	29.9921	1.7741	9.88792
Myrmecodia longissima M.J.S. Sands 1066 (K)	leaf 5	186.938	1.63185	8.36582
	leaf 6	248.221	1.63185	8.36582
	leaf 7	217.239	1.63185	8.36582
Myrmecodia platytyrea subsp. Platytyrea P. Van Royen 4764 (K)	leaf 1	82.3721	1.40558	6.20672
	leaf 2	75.2397	1.40558	6.20672
	leaf 3	75.2397	1.40558	6.20672
	leaf 4	82.8067	1.40558	6.20672
	leaf 5	86.4027	1.40558	6.20672
	leaf 6	48.5017	1.40558	6.20672
Myrmecodia pteroaspida Jebb 95 (K)	leaf 1	13.2607	2.53467	20.1832
	leaf 2	12.0376	2.53467	20.1832
	leaf 3	13.8495	2.53467	20.1832
	leaf 4	26.0722	2.53467	20.1832
	leaf 5	13.2943	2.53467	20.1832
	leaf 6	29.5122	2.53467	20.1832
	leaf 7	31.2953	2.53467	20.1832
Myrmecodia pteroaspida CR Huxley and MA Worthing 3461 (K)	leaf 8	30.1744	1.80407	10.2248
	leaf 9	40.458	1.80407	10.2248
	leaf 10	37.3138	1.80407	10.2248
Myrmecodia schechteri subsp. Schechteri var. Schlechteri M. Jebb 187 (K)	leaf 1	14.1457	1.54261	7.4759
	leaf 2	18.0699	1.54261	7.4759
	leaf 3	22.5911	1.54261	7.4759
	leaf 4	17.8157	1.54261	7.4759
	leaf 5	12.8445	1.5291	7.34552
Myrmecodia schechteri subsp. Schechteri var. Schlechteri M. Jebb 302 (K)	leaf 6	28.3594	1.94649	11.9029
	leaf 7	36.0339	1.94649	11.9029
	leaf 8	25.8886	1.94649	11.9029
	leaf 9	25.6782	1.94649	11.9029
	leaf 10	37.1866	1.94649	11.9029
Myrmecodia sterrophylla M. Jebb 251 (K)	leaf 1	85.4709	2.10651	13.9404
	leaf 2	64.7217	2.10651	13.9404
	leaf 3	76.6075	2.10651	13.9404
	leaf 4	63.3565	2.10651	13.9404
	leaf 5	84.7783	2.10651	13.9404
	leaf 6	101.968	1.93081	11.7119
Myrmecodia sterrophylla W. Milliken 1513 (K)	leaf 1	77.2298	2.53298	20.1564
	leaf 2	99.7223	2.53298	20.1564
	leaf 3	104.673	2.53298	20.1564
Myrmecodia pendens	leaf 1	53.4285	1.6313	2.09005
Voucher: L.J. Brass 5401 (A)	leaf 2	46.4421	1.6313	2.09005
Papua New Guinea	leaf 3	50.0333	1.6313	2.09005
Myrmecodia jobiensis	leaf 1	71.7429	1.8592	2.71482
Voucher: O. Beccari s.n.	leaf 2	88.2957	1.8592	2.71482
New Guinea	leaf 3	140.116	1.8592	2.71482
	leaf 4	90.9976	1.8592	2.71482
Myrmecodia albertisii subsp. incompta	leaf 1	49.2119	1.6198	2.06069
Voucher: Menzies, J.I., #3499 (K)	leaf 2	92.1916	1.6198	2.06069
New Guinea	leaf 3	75.6093	1.6198	2.06069
	leaf 4	39.7147	1.6198	2.06069
Myrmecodia tuberosa 'lanceolata'	leaf 1	63.0497	1.488	1.73898
Voucher: Versteeg, GM, #1046; New Guinea	leaf 2	81.524	1.488	1.73898
Myrmecodia tuberosa 'sibuyanensis'	leaf 1	72.4055	2.7792	6.06637
Voucher: A.D.E. Elmer 15964 (K)	leaf 2	60.418	2.7792	6.06637
New Guinea	leaf 3	71.8602	2.7792	6.06637
Myrmecodia tuberosa 'sibuyanensis'	leaf 1	62.4318	1.4911	1.74624
Voucher: A.D.E. Elmer 12336 (K)	leaf 2	56.2668	1.4911	1.74624
New Guinea	leaf 3	65.557	1.4911	1.74624
Myrmecodia tuberosa 'sibuyanensis'	leaf 1	14.1585	1.2046	1.13966
Voucher: A.D.E. Elmer 12336 (K)	leaf 2	12.5763	1.2046	1.13966
New Guinea	leaf 3	22.811	1.0966	0.944465
Myrmecodia alata	leaf 1	14.7051	1.0966	0.944465
Voucher: J.I. Menzies 8a (L)	leaf 2	22.3161	1.0966	0.944465
New Guinea	leaf 3	17.4124	1.0966	0.944465
	leaf 4	15.5121	1.0966	0.944465
	leaf 5	23.6041	1.0966	0.944465
Myrmecodia alata	leaf 1	26.682	0.84	0.554176
Voucher: P. van Royen 3079 (L)	leaf 2	18.0933	0.84	0.554176
New Guinea	leaf 3	24.3802	0.84	0.554176
	leaf 4	21.6088	0.84	0.554176
	leaf 5	30.6392	0.84	0.554176
	leaf 6	18.4537	0.84	0.554176
	leaf 7	29.6627	0.84	0.554176
	leaf 8	25.7659	0.84	0.554176
Myrmecodia albertisii subsp. incompta	leaf 1	18.282	1.7278	2.34464
Voucher: L.J. Brass 25657 (L)	leaf 2	26.8104	1.7278	2.34464
New Guinea	leaf 3	20.1885	1.7278	2.34464
	leaf 4	17.25	1.7278	2.34464
	leaf 5	12.194	1.7278	2.34464
Myrmecodia albertisii subsp. incompta	leaf 1	42.0775	2.3991	4.5205
Voucher: L.J. Brass 24889 (L)	leaf 2	69.268	2.3991	4.5205
New Guinea	leaf 3	48.2214	2.3991	4.5205
	leaf 4	70.4556	2.3991	4.5205
	leaf 5	32.2692	2.3991	4.5205
Myrmecodia albertisii subsp. albertisii	leaf 1	26.1439	1.3883	1.51376
Voucher: L.J. Brass 8580 (L)	leaf 2	25.8074	1.3883	1.51376
New Guinea	leaf 3	30.1026	1.3883	1.51376
	leaf 4	18.1155	1.3883	1.51376
	leaf 5	44.9947	1.3883	1.51376
	leaf 6	43.385	1.3883	1.51376
	leaf 7	20.6963	1.3883	1.51376
	leaf 8	17.3903	1.3883	1.51376
	leaf 9	25.6019	1.3883	1.51376
Myrmecodia albertisii subsp. albertisii	leaf 1	58.3214	1.6534	2.14707
Voucher: L.J. Brass 7599 (L)	leaf 2	79.01	1.6534	2.14707
New Guinea	leaf 3	61.2433	1.6534	2.14707
	leaf 4	69.7827	1.6534	2.14707
	leaf 5	61.6825	1.6534	2.14707
Myrmecodia albertisii subsp. valida	leaf 1	16.2345	1.9573	3.00888
Voucher: M.H.P. Jebb 162 (L)	leaf 2	15.7831	1.9573	3.00888
New Guinea	leaf 3	19.9755	1.9573	3.00888
	leaf 4	25.2093	1.9573	3.00888
	leaf 5	39.9352	1.7364	2.36804
	leaf 6	17.8453	1.7364	2.36804
	leaf 7	33.1201	1.7364	2.36804
	leaf 8	25.595	1.4382	1.62453
	leaf 9	20.7537	1.4382	1.62453
Myrmecodia angustifolia	leaf 1	5.54317	1.1254	0.994726
Voucher: A. Pulle 566 (L)	leaf 2	4.6906	1.1254	0.994726
New Guinea	leaf 3	16.7922	1.1254	0.994726
	leaf 4	11.237	1.1254	0.994726
	leaf 5	6.35054	1.1254	0.994726
	leaf 6	14.9033	1.1254	0.994726
	leaf 7	12.3908	1.1254	0.994726
	leaf 8	10.1434	1.1254	0.994726
	leaf 9	8.09182	1.1254	0.994726
Myrmecodia archboldiana	leaf 1	42.0867	2.384	4.46377
Voucher: L.J. Brass 12047 (L)	leaf 2	42.7117	2.384	4.46377
New Guinea	leaf 3	46.5417	2.384	4.46377
Myrmecodia archboldiana	leaf 1	10.5757	1.6998	2.26926
Voucher: Kostermans and Soorgeng 752 (L)	leaf 2	20.0094	1.6998	2.26926
New Guinea	leaf 3	12.6356	1.6998	2.26926
	leaf 4	19.4826	1.6998	2.26926
	leaf 5	23.2497	1.6998	2.26926
	leaf 6	18.7273	1.6998	2.26926
	leaf 7	29.095	1.6998	2.26926
	leaf 8	14.5011	1.6998	2.26926
Myrmecodia aureospina	leaf 1	33.7249	0.9914	0.771947
Voucher: C. Kalkman 4268 (L)	leaf 2	24.4538	0.9914	0.771947
New Guinea	leaf 3	28.0622	0.9914	0.771947
	leaf 4	30.9558	0.9914	0.771947
	leaf 5	10.5691	0.9914	0.771947
Myrmecodia aureospina	leaf 1	28.8637	2.2553	3.99483
Voucher: M.H.P. Jebb 254 (L)	leaf 2	43.8056	2.2553	3.99483
New Guinea	leaf 3	33.1469	2.2553	3.99483
	leaf 4	35.4066	2.2553	3.99483
	leaf 5	34.8693	2.2553	3.99483
	leaf 6	37.6704	2.2553	3.99483
	leaf 7	29.5577	2.2553	3.99483
	leaf 8	43.9645	2.2553	3.99483
	leaf 9	42.6768	2.2553	3.99483
	leaf 10	51.5609	2.2553	3.99483
Myrmecodia beccarii	leaf 1	14.3955	0.6555	0.33747
Voucher: C.R. Huxley & B. Collett 3493 (L)	leaf 2	5.07216	0.6555	0.33747
New Guinea	leaf 3	5.46102	0.6555	0.33747
	leaf 4	13.0768	0.4619	0.167566
	leaf 5	15.053	0.4619	0.167566
	leaf 6	4.69456	0.4619	0.167566
	leaf 7	5.23559	0.4619	0.167566
	leaf 8	12.5301	0.4506	0.159467
	leaf 9	14.7299	0.4506	0.159467
	leaf 10	5.95133	0.4506	0.159467
	leaf 11	4.4635	0.4506	0.159467
Myrmecodia tuberosa 'bullosa'	leaf 1	44.8983	2.178	3.72568
Voucher: Ramlanto 377 (L)	leaf 2	38.4094	2.178	3.72568
New Guinea	leaf 3	49.7264	2.178	3.72568
	leaf 4	30.8557	2.178	3.72568
	leaf 5	42.3907	2.178	3.72568
Myrmecodia tuberosa 'dahlii'	leaf 1	58.7653	1.2275	1.1834
Voucher: M.H.P. Jebb 532 (L); East New Britain, Papua New Guinea	leaf 2	52.118	1.2275	1.1834
Myrmecodia tuberosa 'dahlii'	leaf 1	91.2007	1.2215	1.17186
Voucher: M.H.P. Jebb 532 (L); Sheet 2	leaf 2	89.8409	1.2215	1.17186
East New Britain, Papua New Guinea	leaf 3	84.149	1.2215	1.17186
Myrmecodia tuberosa 'dahlii'	leaf 1	34.0854	1.2818	1.29042
Voucher: J.I. Menzies 5947 (L)	leaf 2	29.5098	1.2818	1.29042
New Ireland, Papua New Guinea	leaf 3	26.6865	1.2818	1.29042
	leaf 4	31.8146	1.2818	1.29042
Myrmecodia erinacea	leaf 1	40.1933	0.8749	0.601183
Voucher: H.L. Lam 1095 (L)	leaf 2	53.0135	0.8749	0.601183
New Guinea	leaf 3	29.5945	0.8749	0.601183
	leaf 4	17.9987	0.8749	0.601183
Myrmecodia erinacea	leaf 1	25.0436	2.19	3.76684
Voucher: L.J. Brass 13934 (L)	leaf 2	30.8682	2.19	3.76684
New Guinea	leaf 3	31.9825	2.19	3.76684
	leaf 4	25.1266	2.19	3.76684
Myrmecodia ferox	leaf 1	17.9903	1.475	1.70873
Voucher: M.H.P. Jebb 298 (L)	leaf 2	12.1142	1.475	1.70873
New Guinea	leaf 3	15.4527	1.475	1.70873
	leaf 4	19.4422	1.475	1.70873
Myrmecodia gracilispina	leaf 1	39.4769	2.1586	3.6596
Voucher: M.H.P. Jebb 104 (L)	leaf 2	46.5075	2.1586	3.6596
New Guinea	leaf 3	67.8144	2.1586	3.6596
	leaf 4	50.6843	2.1586	3.6596
Myrmecodia gracilispina	leaf 1	36.5906	2.7339	5.87023
Voucher: M.H.P. Jebb 31 (L)	leaf 2	38.7706	2.7339	5.87023
New Guinea	leaf 3	11.3568	2.7339	5.87023
	leaf 4	33.536	2.7339	5.87023
	leaf 5	47.3002	2.7339	5.87023
	leaf 6	34.2497	2.7339	5.87023
Myrmecodia gracilispina	leaf 1	26.3529	2.6537	5.53087
Voucher: M.H.P. Jebb 88 (L)	leaf 2	19.6839	2.6537	5.53087
New Guinea	leaf 3	35.4016	2.6537	5.53087
	leaf 4	34.1763	2.6537	5.53087
Myrmecodia horrida	leaf 1	25.0338	1.9923	3.11745
Voucher: M.H.P. Jebb 73 (L)	leaf 2	43.7329	1.9923	3.11745
New Guinea	leaf 3	111.181	1.9923	3.11745
	leaf 4	83.5909	1.9923	3.11745
Myrmecodia horrida	leaf 1	51.2599	2.6859	5.6659
Voucher: M.H.P. Jebb 194 (L)	leaf 2	59.7575	2.6859	5.6659
New Guinea	leaf 3	38.9816	2.6859	5.6659
	leaf 4	51.8398	2.6859	5.6659
Myrmecodia lamii	leaf 1	35.4126	2.6124	5.36005
Voucher: L.J. Brass 10689 (L)	leaf 2	50.6336	2.6124	5.36005
New Guinea	leaf 3	48.0061	2.6124	5.36005
Myrmecodia lamii	leaf 1	4.81792	1.3433	1.41721
Voucher: H.J. Lam 1804 (L)	leaf 2	8.32901	1.3433	1.41721
New Guinea	leaf 3	4.74175	1.3433	1.41721
	leaf 4	4.94646	1.0417	0.852265
	leaf 5	4.5775	1.0417	0.852265
Myrmecodia longissima	leaf 1	27.7319	2.4013	4.52879
Voucher: M.H.P. Jebb 212 (L)	leaf 2	50.5348	2.4013	4.52879
New Guinea	leaf 3	36.2719	2.4013	4.52879
	leaf 4	38.5061	2.4013	4.52879
Myrmecodia melanacantha	leaf 1	25.5427	2.4687	4.78659
Voucher: M.H.P. Jebb 87 (L)	leaf 2	57.8713	2.4687	4.78659
New Guinea	leaf 3	25.3275	2.4687	4.78659
	leaf 4	42.619	2.4687	4.78659
	leaf 5	36.9317	2.4687	4.78659
	leaf 6	43.4716	2.4687	4.78659
Myrmecodia melanacantha	leaf 1	24.6335	1.4759	1.71082
Voucher: M.H.P. Jebb 248 (L)	leaf 2	30.2368	1.4759	1.71082
New Guinea	leaf 3	15.2302	1.4759	1.71082
	leaf 4	11.1277	1.4759	1.71082
Myrmecodia melanacantha	leaf 1	9.00912	1.494	1.75304
Voucher: M.H.P. Jebb 229 (L); New Guinea	leaf 2	12.2192	1.494	1.75304
Myrmecodia tuberosa 'muelleri'	leaf 1	38.8265	0.6652	0.347531
Voucher: M.H.P. Jebb 345 (L)	leaf 2	31.4147	0.6652	0.347531
New Guinea	leaf 3	22.0957	0.6652	0.347531
Myrmecodia oksapminensis	leaf 1	33.2239	1.0067	0.795957
Voucher: M.H.P. Jebb 231 (L)	leaf 2	31.2778	1.0067	0.795957
New Guinea	leaf 3	35.0643	1.0067	0.795957
Myrmecodia pendens	leaf 1	39.5944	2.0588	3.32903
Voucher: C.R. Huxley J. Friday 5938 (L); New Guinea	leaf 2	24.2532	2.0588	3.32903
Myrmecodia pendens	leaf 1	47.7448	2.4334	4.65068
Voucher: M.H.P. Jebb 424 (L)	leaf 2	17.0635	2.4334	4.65068
New Guinea	leaf 3	31.1805	2.4334	4.65068
	leaf 4	30.9007	2.4334	4.65068
	leaf 5	32.0739	2.4334	4.65068
Myrmecodia platytyrea subsp. antoinii	leaf 1	34.2402	2.0358	3.25507
Voucher: C.R. Huxley 3433 (L)	leaf 2	26.4597	2.0358	3.25507
New Guinea	leaf 3	72.3175	2.0358	3.25507
	leaf 4	50.9377	2.0358	3.25507
	leaf 5	54.3009	2.0358	3.25507
	leaf 6	51.9075	2.0358	3.25507
Myrmecodia platytyrea subsp. platytyrea	leaf 1	86.1803	2.7453	5.91928
Voucher: A.M. Polak 973 (L)	leaf 2	87.6667	2.7453	5.91928
New Guinea	leaf 3	66.0084	2.3991	4.5205
	leaf 4	59.9676	2.3991	4.5205
	leaf 5	61.0163	2.3991	4.5205
Myrmecodia platytyrea subsp. antoinii	leaf 1	14.8335	1.9479	2.98005
Voucher: L.J. Brass 6447 (L)	leaf 2	14.0024	1.9479	2.98005
New Guinea	leaf 3	14.9512	1.9479	2.98005
	leaf 4	14.8581	1.9479	2.98005
	leaf 5	17.6727	1.9479	2.98005
Myrmecodia platytyrea subsp. platytyrea	leaf 1	39.085	2.69	5.68321
Voucher: W. Takeuchi 11193 (L)	leaf 2	37.208	2.69	5.68321
New Guinea	leaf 3	49.1919	2.69	5.68321
	leaf 4	41.3894	2.69	5.68321
	leaf 5	30.8584	2.69	5.68321
Myrmecodia solomonensis	leaf 1	57.3806	1.2784	1.28358
Voucher: P.I. Forster & D.J. Liddle PIF8625 (L)	leaf 2	42.0856	1.2784	1.28358
Solomon islands	leaf 3	34.4044	1.7139	2.30707
	leaf 4	34.1069	1.7139	2.30707
	leaf 5	44.4302	1.7139	2.30707
	leaf 6	38.4062	1.7139	2.30707
	leaf 7	38.0237	1.7139	2.30707
	leaf 8	60.1126	1.7139	2.30707
	leaf 9	55.6433	1.7139	2.30707
Myrmecodia pteroaspida	leaf 1	47.7075	1.4101	1.56167
Voucher: M.H.P. Jebb 107 (L)	leaf 2	36.7168	1.4101	1.56167
New Guinea	leaf 3	35.1835	1.4101	1.56167
	leaf 4	29.694	1.4101	1.56167
	leaf 5	31.7768	1.4101	1.56167
	leaf 6	40.1485	1.4101	1.56167
	leaf 7	27.9647	1.4101	1.56167
	leaf 8	39.8795	1.4101	1.56167
Myrmecodia schlechteri subsp. eravensis	leaf 1	50.713	1.4382	1.62453
Voucher: M.H.P. Jebb 409 (L)	leaf 2	42.6553	1.4382	1.62453
New Guinea	leaf 3	52.5022	1.4382	1.62453
	leaf 4	43.9158	1.4382	1.62453
	leaf 5	45.9495	1.4382	1.62453
	leaf 6	45.069	1.4382	1.62453
Myrmecodia schlechteri subsp. kopiagoensis	leaf 1	38.2775	1.7278	2.34464
Voucher: M.H.P. Jebb 219 (L)	leaf 2	43.2493	1.7278	2.34464
New Guinea	leaf 3	51.8197	1.7278	2.34464
	leaf 4	24.484	1.7278	2.34464
	leaf 5	58.2672	1.7278	2.34464
	leaf 6	46.4632	1.7278	2.34464
	leaf 7	60.0012	1.7278	2.34464
	leaf 8	49.7824	1.7278	2.34464
Myrmecodia schlechteri subsp. pendula	leaf 1	56.7759	1.5597	1.91061
Voucher: M.H.P. Jebb 168 (L)	leaf 2	46.5265	1.5597	1.91061
New Guinea	leaf 3	54.1196	1.5597	1.91061
	leaf 4	21.8685	1.5597	1.91061
	leaf 5	45.9153	1.5597	1.91061
Myrmecodia schlechteri subsp. pendula	leaf 1	18.3288	1.7691	2.45807
Voucher: C.R. Huxley et al. 3454 (L)	leaf 2	16.0917	1.7691	2.45807
New Guinea	leaf 3	26.7711	1.7691	2.45807
	leaf 4	22.1014	1.7691	2.45807
	leaf 5	24.8652	1.7691	2.45807
	leaf 6	18.4256	1.7691	2.45807
Myrmecodia sterrophylla	leaf 1	102.674	2.5226	4.99789
Voucher: M.H.P. Jebb 24D (L)	leaf 2	44.0417	2.5226	4.99789
New Guinea	leaf 3	79.128	2.5226	4.99789
	leaf 4	77.8248	2.5226	4.99789
	leaf 5	79.7018	2.5226	4.99789
Myrmecodia tuberosa 'siberutensis'	leaf 1	27.6815	1.6315	2.09056
Voucher: Iboet 63 (L)	leaf 2	23.2697	1.6315	2.09056
New Guinea	leaf 3	22.511	1.6315	2.09056
	leaf 4	24.0489	1.6315	2.09056
	leaf 5	20.7432	1.6315	2.09056
	leaf 6	28.4325	1.6315	2.09056
	leaf 7	25.3696	1.6315	2.09056
	leaf 8	24.381	1.6315	2.09056
	leaf 9	17.9051	1.6315	2.09056
	leaf 10	35.1869	1.6315	2.09056
Myrmecodia tuberosa 'armata'	leaf 1	48.1692	1.3429	1.41637
Voucher: Durand & Abei s.n. (L)	leaf 2	62.5283	1.3429	1.41637
New Guinea	leaf 3	24.8664	1.3429	1.41637
	leaf 4	16.6013	1.3429	1.41637
Myrmecodia tuberosa 'armata'	leaf 1	23.7463	1.6433	2.12091
Voucher: Mainjemp & Polak s.n. (L)	leaf 2	28.2565	1.6433	2.12091
New Guinea	leaf 3	36.6737	1.6433	2.12091
	leaf 4	53.5779	1.6433	2.12091
	leaf 5	42.2759	1.6433	2.12091
Myrmecodia tuberosa 'armata'	leaf 1	6.42266	1.8967	2.82544
Voucher: J.W. Purseglove 4893 (L)	leaf 2	14.7221	1.8967	2.82544
New Guinea	leaf 3	16.8889	1.8967	2.82544
	leaf 4	20.9119	1.8967	2.82544
	leaf 5	11.1626	1.8967	2.82544
	leaf 6	25.903	1.8967	2.82544
	leaf 7	16.5304	1.8967	2.82544
	leaf 8	16.1263	1.8967	2.82544
	leaf 9	15.8089	1.8967	2.82544
Myrmecodia tuberosa 'muelleri'	leaf 1	21.8918	2.0578	3.3258
Voucher: J.P. Van Niel 4330 (L)	leaf 2	40.5097	2.0578	3.3258
New Guinea	leaf 3	30.3126	2.0578	3.3258
	leaf 4	38.5341	2.0578	3.3258
	leaf 5	37.8428	2.0578	3.3258
	leaf 6	42.8184	2.0578	3.3258
	leaf 7	29.4641	2.0578	3.3258
	leaf 8	31.9301	2.0578	3.3258
Myrmecodia tuberosa 'apoensis'	leaf 1	33.2365	1.4791	1.71824
Voucher: M. Jacobs 7779 (L)	leaf 2	14.3214	1.4791	1.71824
New Guinea	leaf 3	24.3578	1.4791	1.71824
	leaf 4	26.7456	1.4791	1.71824
	leaf 5	9.82231	1.269	1.26477
	leaf 6	9.20483	1.269	1.26477
	leaf 7	19.6446	1.269	1.26477
	leaf 8	11.2789	1.269	1.26477
	leaf 9	15.387	1.269	1.26477
	leaf 10	23.1826	1.269	1.26477
	leaf 11	15.753	1.269	1.26477
	leaf 12	9.24218	1.269	1.26477
Myrmecodia tuberosa 'menadensis'	leaf 1	54.1025	1.871	2.74939
Voucher: G.H. de Vriese & J.E. Teijsmann s.n. (L)	leaf 2	27.1055	1.871	2.74939
Moluccas	leaf 3	40.3612	1.871	2.74939
	leaf 4	38.1261	1.871	2.74939
	leaf 5	35.2231	1.871	2.74939
	leaf 6	31.2431	0.9365	0.688819
	leaf 7	47.3649	0.9365	0.688819
	leaf 8	52.7471	0.9365	0.688819
Myrmecodia tuberosa 'menadensis'	leaf 1	25.1023	2.4708	4.79474
Voucher: S. Bloembergen 4070 (L)	leaf 2	21.4369	2.4708	4.79474
Sulawesi	leaf 3	24.5783	2.4708	4.79474
	leaf 4	33.3741	2.4708	4.79474
	leaf 5	16.7001	2.4708	4.79474
	leaf 6	20.7383	2.4708	4.79474
	leaf 7	20.2247	2.4708	4.79474
	leaf 8	17.9332	2.4708	4.79474
	leaf 9	30.0268	2.4708	4.79474
	leaf 10	28.8641	2.4708	4.79474
	leaf 11	32.4695	2.4708	4.79474
	leaf 12	16.2309	2.4708	4.79474
Myrmecodia tuberosa 'rumphii'	leaf 1	31.6227	1.7677	2.45418
Voucher: J.A.J Verheijen 2348 (L)	leaf 2	46.3782	1.7677	2.45418
Lesser Sunda Islands	leaf 3	40.0123	1.7677	2.45418
	leaf 4	24.183	1.7677	2.45418
	leaf 5	19.3407	1.8024	2.55148
	leaf 6	22.6808	1.8024	2.55148
	leaf 7	23.1903	1.8024	2.55148
	leaf 8	29.3896	1.8024	2.55148
Myrmecodia tuberosa 'rumphii'	leaf 1	10.032	1.317	1.36226
Voucher: E. Schmutz 3084 (L)	leaf 2	27.7945	1.317	1.36226
Lesser Sunda Islands	leaf 3	26.6641	1.317	1.36226
	leaf 4	26.6099	1.317	1.36226
Myrmecodia tuberosa 'muelleri'	leaf 1	27.7263	1.6455	2.1266
Voucher: P. Buwalda 5401 (L)	leaf 2	50.482	1.6455	2.1266
Moluccas	leaf 3	39.7756	1.6455	2.1266
	leaf 4	25.0496	1.6455	2.1266
Myrmecodia solomonensis	leaf 1	69.2355	2.1061	3.48375
Voucher: P. Van Royen NGF 16410 (L)	leaf 2	58.1104	2.1061	3.48375
Solomon islands	leaf 3	80.1774	2.1061	3.48375
	leaf 4	100.853	2.1061	3.48375
Myrmecodia tuberosa 'lanceolata'	leaf 1	13.2379	2.0899	3.43037
Voucher: A. Pulle 31 (L)	leaf 2	26.4837	2.0899	3.43037
New Guinea	leaf 3	21.6237	2.0899	3.43037
	leaf 4	16.1018	2.0899	3.43037
	leaf 5	36.2636	2.0899	3.43037
	leaf 6	34.502	2.0899	3.43037
Myrmecodia tuberosa 'lanceolata'	leaf 1	36.4025	1.887	2.79662
Voucher: Versteeg, GM, 1246 (L)	leaf 2	38.8436	1.887	2.79662
New Guinea	leaf 3	54.6896	1.887	2.79662
	leaf 4	54.6896	1.887	2.79662
Myrmecodia tuberosa 'versteegii'	leaf 1	98.5943	1.6009	2.01288
Voucher: L.J. Brass 13829 (L); New Guinea	leaf 2	91.142	1.6009	2.01288
Myrmecodia tuberosa 'manusensis'	leaf 1	112.979	1.8153	2.58813
Voucher: C.R. Huxley & L.M. Turton 3437 (L)	leaf 2	129.96	1.8153	2.58813
New Guinea	leaf 3	133.337	1.8153	2.58813
	leaf 4	100.612	1.8153	2.58813
Myrmecodia tuberosa 'manusensis'	leaf 1	69.1564	1.3658	1.46509
Voucher: C.R. Huxley & L.M. Turton 3442 (L)	leaf 2	31.9768	1.3658	1.46509
New Ireland	leaf 3	49.1434	1.3658	1.46509
	leaf 4	38.6449	1.3658	1.46509
Myrmecodia tuberosa 'papuana'	leaf 1	17.3943	1.6306	2.08826
Voucher: C.R. Huxley 5944 (L)	leaf 2	23.266	1.6306	2.08826
New Guinea	leaf 3	32.4019	1.6306	2.08826
	leaf 4	16.3869	1.6306	2.08826
	leaf 5	40.8668	1.6306	2.08826
	leaf 6	28.8814	1.6306	2.08826
	leaf 7	48.351	1.6306	2.08826
Myrmecodia tuberosa 'papuana'	leaf 1	55.8724	3.1963	8.02388
Voucher: C.R. Huxley 3432 (L)	leaf 2	84.1656	3.1963	8.02388
New Guinea	leaf 3	63.4585	3.1963	8.02388
	leaf 4	37.4506	3.1963	8.02388
	leaf 5	63.6722	3.1963	8.02388
	leaf 6	56.6251	3.1963	8.02388
	leaf 7	61.1481	3.1963	8.02388
Myrmecodia solomonensis	leaf 1	86.3198	1.5257	1.82822
Voucher: M.H.P. Jebb 501 (L)	leaf 2	70.8575	1.5257	1.82822
Bougainville	leaf 3	77.8374	1.5257	1.82822
	leaf 4	30.4858	1.5257	1.82822
	leaf 5	96.1028	1.5257	1.82822
Myrmecodia tuberosa 'papuana'	leaf 1	10.1008	1.404	1.54819
Voucher: L.J. Brass 19305 (L)	leaf 2	4.45584	1.404	1.54819
New Guinea	leaf 3	5.78849	1.404	1.54819
	leaf 4	12.9689	1.404	1.54819
	leaf 5	14.3425	1.404	1.54819
	leaf 6	15.8802	1.404	1.54819
	leaf 7	13.0418	1.404	1.54819
	leaf 8	11.2102	1.404	1.54819
	leaf 9	6.09831	1.404	1.54819
	leaf 10	5.95707	1.404	1.54819
	leaf 11	11.9437	1.404	1.54819
	leaf 12	8.4538	1.404	1.54819
Myrmecodia tuberosa 'pulvinata'	leaf 1	56.9957	1.8574	2.70957
Voucher: D.B. Foreman & M. Kumul 48201 (L)	leaf 2	51.095	1.8574	2.70957
New Guinea	leaf 3	53.4203	1.8574	2.70957
Myrmecodia tuberosa 'bullosa'	leaf 1	39.4928	1.8214	2.60555
Voucher: D.R. Pleyte 489 (L)	leaf 2	13.8707	1.8214	2.60555
New Guinea	leaf 3	45.5285	1.8214	2.60555
	leaf 4	34.9643	1.8214	2.60555
Myrmecodia tuberosa 'versteegii'	leaf 1	31.7157	2.2627	4.02109
Voucher: W.M. Docters van Leeuven 10361 (L)	leaf 2	67.2418	2.2627	4.02109
New Guinea	leaf 3	58.269	2.2627	4.02109

## Sheet: Myrmephytum
	Leaf number	Leaf Area (cm2)	Stem diameter (cm)	Stem cross-sectional area (cm2)
Myrmephytum beccarii	leaf 1	29.0749	0.7432	0.433811
Voucher: A.D.E. Elmer 11467a (U)	leaf 2	26.6217	0.7432	0.433811
Philippines	leaf 3	44.3404	0.7432	0.433811
	leaf 4	39.5368	0.7432	0.433811
Myrmephytum beccarii	leaf 1	38.589	0.6209	0.302784
Voucher: A.D.E. Elmer 11467a (L)	leaf 2	26.9447	0.6209	0.302784
Philippines	leaf 3	30.5019	0.6209	0.302784
	leaf 4	36.3982	0.6209	0.302784
	leaf 5	37.3829	0.6209	0.302784
	leaf 6	19.5902	0.6209	0.302784
Myrmephytum beccarii	leaf 1	46.9358	0.8758	0.60242
Voucher: A.D.E. Elmer 11467a (BISH)	leaf 2	33.8835	0.8758	0.60242
Philippines	leaf 3	52.1218	0.8758	0.60242
	leaf 4	30.1951	0.8758	0.60242
	leaf 5	50.9246	0.8758	0.60242
	leaf 6	43.8581	0.8758	0.60242
Myrmephytum selebicum	leaf 1	29.9274	0.8281	0.538586
Voucher: O. Beccarii S.n. (FI)	leaf 2	30.9075	0.8281	0.538586
Sulawesi	leaf 3	73.193	0.8281	0.538586
	leaf 4	64.0857	0.8281	0.538586
	leaf 5	63.6878	0.8281	0.538586
	leaf 6	38.4475	0.8281	0.538586
	leaf 7	63.8625	0.8281	0.538586
	leaf 8	31.7081	0.8281	0.538586
Myrmephytum selebicum	leaf 1	71.5232	0.5726	0.257509
Voucher: O. Beccarii S.n. (K)	leaf 2	53.9451	0.5726	0.257509
Sulawesi	leaf 3	37.3729	0.5726	0.257509
	leaf 4	50.3807	0.5726	0.257509
	leaf 5	33.9159	0.5726	0.257509
	leaf 6	31.4159	0.5726	0.257509
	leaf 7	46.743	0.5726	0.257509
Myrmephytum moniliforme	leaf 1	40.3722	0.326	0.0834689
Voucher: P. Royen 3417 (A)	leaf 2	27.5699	0.326	0.0834689
New Guinea	leaf 3	25.8434	0.326	0.0834689
	leaf 4	39.6696	0.326	0.0834689
	leaf 5	24.8194	0.326	0.0834689
Myrmephytum moniliforme	leaf 1	58.7737	0.4381	0.150743
Voucher: P. Royen 3417 (K); New Guinea	leaf 2	48.6036	0.4381	0.150743
Myrmephytum arfakianum	leaf 1	15.9618	2.5663	5.17255
Voucher: O. Beccarii s.n. (FI)	leaf 2	32.25	2.5663	5.17255
Indonesia, New Guinea	leaf 3	42.6588	2.5663	5.17255
	leaf 4	40.7155	2.5663	5.17255
	leaf 5	49.4777	2.5663	5.17255
	leaf 6	42.9851	2.5663	5.17255
	leaf 7	21.3714	1.8712	2.74998
	leaf 8	18.5727	1.8712	2.74998
Myrmephytum arfakianum	leaf 1	43.6296	3.9464	12.2318
voucher: Sleumer and Vink BW 15411 (L)	leaf 2	31.1726	3.9464	12.2318
Indonesia, New Guinea	leaf 3	48.425	3.9464	12.2318
	leaf 4	35.1793	3.9464	12.2318
	leaf 5	52.0434	3.9464	12.2318
	leaf 6	61.2799	3.9464	12.2318
	leaf 7	48.9589	3.9464	12.2318
Myrmephytum arfakianum	leaf 1	34.4894	4.434	15.4412
voucher: Sleumer and Vink BW 14163 (L)	leaf 2	13.5718	4.434	15.4412
Indonesia, New Guinea	leaf 3	22.2163	4.434	15.4412
	leaf 4	24.7696	4.434	15.4412
	leaf 5	13.2855	4.434	15.4412
Myrmephytum selebicum	leaf 1	52.3695	0.3248	0.0828555
Voucher: V. Balgooy 3741 (L)	leaf 2	49.306	0.3248	0.0828555
Sulawesi	leaf 3	43.1945	0.3248	0.0828555
	leaf 4	61.5238	0.3248	0.0828555
	leaf 5	68.052	0.3248	0.0828555
	leaf 6	53.6118	0.3248	0.0828555

## Sheet: Squamellaria
Squamellaria wilsonii	Leaf number	Leaf Area (cm2)	Stem diameter (cm)	Stem cross-sectional area (cm2)
Voucher: A.C. Smith 8326 (L)	leaf 1	16.0288	0.3798	0.113292
Taveuni	leaf 2	16.2432	0.3798	0.113292
	leaf 3	14.0052	0.3798	0.113292
	leaf 4	16.852	0.3798	0.113292
	leaf 5	18.8899	0.3798	0.113292
	leaf 6	16.8806	0.3003	0.0708272
	leaf 7	10.7354	0.3003	0.0708272
	leaf 8	18.5926	0.3003	0.0708272
	leaf 9	18.5926	0.2123	0.0353989
	leaf 10	10.6525	0.2123	0.0353989
	leaf 11	18.2496	0.2123	0.0353989
	leaf 12	16.4976	0.2123	0.0353989
	leaf 13	11.9101	0.2123	0.0353989
Squamellaria wilsonii	leaf 1	11.372	0.3413	0.0914876
Voucher: A.C. Smith 8191 (L)	leaf 2	18.031	0.3414	0.0915412
Taveuni	leaf 3	19.3747	0.3242	0.0825497
	leaf 4	15.6617	0.3243	0.0826006
	leaf 5	21.5196	0.3244	0.0826516
	leaf 6	13.4771	0.3245	0.0827026
	leaf 7	15.4572	0.3246	0.0827535
	leaf 8	13.4061	0.3247	0.0828045
	leaf 9	12.5481	0.3248	0.0828555
	leaf 10	19.9997	0.3249	0.0829066
	leaf 11	14.1504	0.325	0.0829576
Squamellaria jebbiana	leaf 1	5.55655	0.1921	0.0289831
G. Chomicki. J. Aroles. A Naikatini 74 (M)	leaf 2	6.18031	0.1921	0.0289831
Taveuni	leaf 3	6.39599	0.1921	0.0289831
	leaf 4	7.33152	0.1921	0.0289831
	leaf 5	5.04146	0.1921	0.0289831
	leaf 6	6.4395	0.2329	0.0426019
	leaf 7	4.68208	0.2329	0.0426019
	leaf 8	7.41853	0.2329	0.0426019
	leaf 9	3.13731	0.1863	0.0272593
	leaf 10	3.96021	0.1863	0.0272593
	leaf 11	3.99356	0.1863	0.0272593
	leaf 12	5.18213	0.1863	0.0272593
Squamellaria huxleyana	leaf 1	5.64977	0.1315	0.0135813
Voucher: G. Chomicki. J. Aroles. A. Naikatini 48 (M) Isotype	leaf 2	4.84125	0.1315	0.0135813
Vanua Levu	leaf 3	6.05292	0.1315	0.0135813
	leaf 4	6.37839	0.1315	0.0135813
	leaf 5	6.10914	0.1315	0.0135813
	leaf 6	5.21893	0.1315	0.0135813
	leaf 7	3.61693	0.1315	0.0135813
	leaf 8	4.81731	0.1765	0.0244669
	leaf 9	5.96139	0.1765	0.0244669
	leaf 10	5.22624	0.1765	0.0244669
	leaf 11	4.82877	0.1765	0.0244669
	leaf 12	5.30155	0.1765	0.0244669
	leaf 13	4.23669	0.1765	0.0244669
	leaf 14	6.83869	0.2941	0.0679328
	leaf 15	5.37313	0.2941	0.0679328
	leaf 16	6.55551	0.2941	0.0679328
	leaf 17	6.41549	0.2941	0.0679328
	leaf 18	5.54491	0.2941	0.0679328
	leaf 19	5.02203	0.2941	0.0679328
Squamellaria grayi	leaf 1	4.97557	0.1402	0.0154378
Voucher: G. Chomicki. J. Aroles. A. Naikatini 53 (M) Isotype	leaf 2	3.97938	0.1402	0.0154378
Taveuni	leaf 3	4.19449	0.1402	0.0154378
	leaf 4	2.53086	0.1402	0.0154378
	leaf 5	2.92404	0.1402	0.0154378
	leaf 6	2.87535	0.1402	0.0154378
	leaf 7	3.41196	0.1402	0.0154378
	leaf 8	3.63345	0.1402	0.0154378
	leaf 9	3.97598	0.1045	0.00857674
	leaf 10	4.41674	0.1045	0.00857674
	leaf 11	5.35088	0.1045	0.00857674
	leaf 12	3.66179	0.1045	0.00857674
	leaf 13	5.78866	0.1045	0.00857674
	leaf 14	5.48639	0.1045	0.00857674
	leaf 15	3.612	0.1045	0.00857674
	leaf 16	6.98412	0.1478	0.0171569
	leaf 17	6.72977	0.1478	0.0171569
	leaf 18	3.86438	0.1478	0.0171569
	leaf 19	5.81343	0.0661	0.00343157
	leaf 20	3.51223	0.0661	0.00343157
Squamellaria major	leaf 1	47.8822	0.6828	0.366165
Voucher: A.C. Smith 8323 (NSW) Isotype	leaf 2	65.6457	0.6828	0.366165
Taveuni	leaf 3	58.1294	0.6828	0.366165
	leaf 4	70.0821	0.6828	0.366165
	leaf 5	53.7249	0.6828	0.366165
Squamellaria guppyana	leaf 1	27.8082	0.2138	0.0359009
Voucher: H.B. Guppy 140 (K)	leaf 2	26.002	0.2138	0.0359009
Solomons	leaf 3	23.8652	0.2138	0.0359009
	leaf 4	12.385	0.2203	0.038117
	leaf 5	21.2288	0.2203	0.038117
	leaf 6	15.1698	0.2203	0.038117
Squamellaria guppyana	leaf 1	51.604	0.4266	0.142933
Voucher: S.F. Kajewskii 1571 (BRI)	leaf 2	49.1097	0.4266	0.142933
Solomons	leaf 3	36.1383	0.4266	0.142933
	leaf 4	35.9394	0.4266	0.142933
	leaf 5	33.843	0.4266	0.142933
	leaf 6	33.5907	0.4266	0.142933
Squamellaria major	leaf 1	58.2145	0.4938	0.19151
Voucher: A.C. Smith 8323 (BISH) Isotype	leaf 2	53.8076	0.4938	0.19151
Taveuni	leaf 3	63.276	0.4938	0.19151
	leaf 4	33.794	0.4938	0.19151
	leaf 5	43.0869	0.4938	0.19151
	leaf 6	48.5089	0.4938	0.19151
	leaf 7	42.8592	0.4938	0.19151
	leaf 8	22.8361	0.4938	0.19151
	leaf 9	19.7906	0.4938	0.19151
Squamellaria major	leaf 1	56.6454	0.6218	0.303662
Voucher: A.C. Smith 8323 (US) Holotype	leaf 2	55.5928	0.6218	0.303662
Taveuni	leaf 3	44.0398	0.6218	0.303662
	leaf 4	52.9355	0.6218	0.303662
Squamellaria imberbis	leaf 1	3.22688	0.1399	0.0153718
Voucher: C. Wilkes s.n. (K)	leaf 2	3.80133	0.1399	0.0153718
Vanua Levu	leaf 3	7.06572	0.1399	0.0153718
	leaf 4	5.01427	0.1399	0.0153718
Squamellaria imberbis	leaf 1	10.3722	0.1309	0.0134576
Voucher: M.H.P. Jebb 467 (SUV)	leaf 2	6.7777	0.1309	0.0134576
Vanua Levu	leaf 3	7.44405	0.1309	0.0134576
	leaf 4	10.4502	0.1309	0.0134576
	leaf 5	7.70107	0.1309	0.0134576
	leaf 6	9.40121	0.1309	0.0134576
	leaf 7	7.70869	0.1309	0.0134576
	leaf 8	7.40788	0.1309	0.0134576
	leaf 9	8.18084	0.1309	0.0134576
	leaf 10	10.2332	0.138	0.0149571
	leaf 11	9.49259	0.138	0.0149571
	leaf 12	6.80626	0.138	0.0149571
	leaf 13	7.30697	0.138	0.0149571
	leaf 14	7.39645	0.138	0.0149571
	leaf 15	7.22892	0.138	0.0149571
	leaf 16	5.31174	0.138	0.0149571
	leaf 1	7.05096	0.1951	0.0298954
Squamellaria imberbis	leaf 2	6.2688	0.1951	0.0298954
Voucher: M.H.P. Jebb 470 (SUV)	leaf 3	4.82231	0.1951	0.0298954
Vanua Levu	leaf 4	4.89762	0.1951	0.0298954
	leaf 5	4.60407	0.1951	0.0298954
	leaf 6	11.7361	0.1951	0.0298954
	leaf 7	6.02933	0.1951	0.0298954
	leaf 8	8.36227	0.1951	0.0298954
	leaf 9	9.02854	0.1951	0.0298954
	leaf 10	7.03937	0.1951	0.0298954
	leaf 11	6.18962	0.1561	0.0191379
	leaf 12	12.3561	0.1561	0.0191379
	leaf 13	6.42717	0.1561	0.0191379
	leaf 14	6.75741	0.1561	0.0191379
	leaf 15	7.43913	0.1951	0.0298954
	leaf 16	7.13593	0.1951	0.0298954
	leaf 17	7.22284	0.1951	0.0298954
	leaf 18	6.02933	0.1951	0.0298954
Squamellaria thekii	leaf 1	2.52527	0.1912	0.0287121
Voucher: M.H.P. Jebb 478 (SUV)	leaf 2	2.92727	0.1912	0.0287121
Taveuni	leaf 3	1.08722	0.1912	0.0287121
	leaf 4	1.4746	0.1282	0.0129082
	leaf 5	2.25118	0.1282	0.0129082
	leaf 6	2.90717	0.1282	0.0129082
	leaf 7	1.89852	0.1282	0.0129082
	leaf 8	1.89852	0.1282	0.0129082
	leaf 9	2.7756	0.1282	0.0129082
	leaf 10	2.27494	0.1282	0.0129082
	leaf 11	4.27213	0.1898	0.0282932
	leaf 12	3.98707	0.1898	0.0282932
	leaf 13	2.24935	0.1898	0.0282932
Squamellaria thekii	leaf 1	7.21766	0.1628	0.020816
Voucher: M.H.P. Jebb 477 (SUV)	leaf 2	6.23385	0.1628	0.020816
Taveuni	leaf 3	7.68817	0.1628	0.020816
	leaf 4	7.05214	0.1628	0.020816
	leaf 5	5.5941	0.1628	0.020816
	leaf 6	8.23121	0.1802	0.0255035
	leaf 7	5.12359	0.1802	0.0255035
	leaf 8	9.06066	0.1802	0.0255035
	leaf 9	5.58108	0.1802	0.0255035
	leaf 10	6.89964	0.1802	0.0255035
	leaf 11	7.16558	0.1802	0.0255035
	leaf 12	6.49794	0.1802	0.0255035
	leaf 13	5.00456	0.1802	0.0255035
Squamellaria thekii	leaf 1	8.06501	0.1878	0.0277001
Voucher: M.H.P. Jebb 477 (BISH) isotype	leaf 2	6.31869	0.1878	0.0277001
Taveuni	leaf 3	7.92418	0.1878	0.0277001
	leaf 4	7.22471	0.1878	0.0277001
	leaf 5	12.1304	0.1878	0.0277001
	leaf 6	12.4684	0.1878	0.0277001
	leaf 7	7.97582	0.1878	0.0277001
	leaf 8	6.70833	0.1878	0.0277001
	leaf 9	8.7504	0.1878	0.0277001
	leaf 10	6.85385	0.1878	0.0277001
Squamellaria wilkinsonii	leaf 1	2.30421	0.1069	0.00897522
Voucher: J. Horne 1077 (K)	leaf 2	0.74062	0.1069	0.00897522
Vanua Levu	leaf 3	0.74151	0.1069	0.00897522
	leaf 4	2.18403	0.1069	0.00897522
Planche 1	leaf 5	1.42472	0.1069	0.00897522
	leaf 6	1.84933	0.1069	0.00897522
	leaf 7	1.6072	0.1069	0.00897522
	leaf 8	1.70379	0.1069	0.00897522
	leaf 9	1.32057	0.1069	0.00897522
	leaf 10	1.87871	0.1069	0.00897522
Squamellaria wilkinsonii	leaf 1	1.58785	0.1146	0.0103148
Voucher: J. Horne 1077 (K)	leaf 2	1.46325	0.1146	0.0103148
Vanua Levu	leaf 3	0.95467	0.1146	0.0103148
	leaf 4	1.44038	0.1146	0.0103148
Planche 2	leaf 5	1.81498	0.1146	0.0103148
	leaf 6	1.07273	0.1025	0.00825158
	leaf 7	2.5082	0.1025	0.00825158
	leaf 8	1.98369	0.1025	0.00825158
	leaf 9	1.54169	0.1025	0.00825158
	leaf 10	1.31824	0.1025	0.00825158
	leaf 11	1.69692	0.1025	0.00825158
	leaf 12	1.88687	0.1025	0.00825158
	leaf 13	1.27534	0.1025	0.00825158
Squamellaria tenuiflora	leaf 1	4.88565	0.1189	0.0111033
Voucher: E.O. Graeffe 1555 (K)	leaf 2	6.49147	0.1189	0.0111033
Viti Levu	leaf 3	7.48796	0.1189	0.0111033
	leaf 4	5.38368	0.1189	0.0111033
	leaf 5	5.24729	0.1189	0.0111033
	leaf 6	4.26136	0.1504	0.0177658
	leaf 7	4.0933	0.1504	0.0177658
	leaf 8	8.33399	0.1504	0.0177658
	leaf 9	4.72727	0.1504	0.0177658
	leaf 10	3.63223	0.1504	0.0177658
	leaf 11	7.18044	0.1504	0.0177658
	leaf 12	3.7827	0.1504	0.0177658
	leaf 13	8.2306	0.1064	0.00889145
	leaf 14	6.57726	0.1064	0.00889145
	leaf 15	5.50994	0.1064	0.00889145
	leaf 16	6.44704	0.1189	0.0111033
	leaf 17	4.74003	0.1189	0.0111033
	leaf 18	4.12102	0.1189	0.0111033
	leaf 19	5.41403	0.1189	0.0111033
Squamellaria tenuiflora	leaf 1	5.84386	0.1503	0.0177422
Voucher: E.O. Graeffe 1573 (K)	leaf 2	7.54775	0.1503	0.0177422
Viti Levu	leaf 3	5.63686	0.1503	0.0177422
	leaf 4	5.45316	0.1503	0.0177422
	leaf 5	3.86924	0.1503	0.0177422
	leaf 6	4.51046	0.1503	0.0177422
	leaf 7	8.46892	0.1503	0.0177422
	leaf 8	8.32213	0.1503	0.0177422
	leaf 9	8.13578	0.1188	0.0110847
	leaf 10	6.70657	0.1188	0.0110847
	leaf 11	6.14711	0.1188	0.0110847
	leaf 12	5.90627	0.1188	0.0110847
	leaf 13	4.89676	0.1188	0.0110847
	leaf 14	4.35576	0.1188	0.0110847
	leaf 15	5.40657	0.1188	0.0110847
Squamellaria kajewskii	leaf 1	5.33217	0.1041	0.0085112
Voucher: S.F. Kajewski 1716 (A)	leaf 2	3.85622	0.1041	0.0085112
Solomons	leaf 3	3.15338	0.1041	0.0085112
	leaf 4	3.17681	0.1041	0.0085112
	leaf 5	2.44586	0.1041	0.0085112
	leaf 6	3.40172	0.1041	0.0085112
	leaf 7	2.36621	0.1041	0.0085112
	leaf 8	2.36152	0.1041	0.0085112
	leaf 9	2.40838	0.1041	0.0085112
	leaf 10	4.12798	0.1041	0.0085112
	leaf 11	4.17484	0.1041	0.0085112
	leaf 12	3.39235	0.1041	0.0085112
	leaf 13	3.10184	0.1877	0.0276706
	leaf 14	3.23772	0.1164	0.0106413
	leaf 15	4.22169	0.1164	0.0106413
Squamellaria kajewskii	leaf 1	2.38019	0.1442	0.0163313
Voucher: S.F. Kajewski 1716 (BM)	leaf 2	2.40016	0.1442	0.0163313
Solomons	leaf 3	1.55751	0.1442	0.0163313
	leaf 4	1.41374	0.1442	0.0163313
	leaf 5	1.98482	0.1442	0.0163313
	leaf 6	1.58945	0.1442	0.0163313
	leaf 7	1.18211	0.1442	0.0163313
	leaf 8	1.3099	0.1442	0.0163313
	leaf 9	1.16214	0.1442	0.0163313
	leaf 10	1.14616	0.1442	0.0163313
Squamellaria kajewskii	leaf 1	5.24918	0.1177	0.0108803
Voucher: S.F. Kajewski 1716 (A)	leaf 2	3.72615	0.1177	0.0108803
Solomons	leaf 3	3.32384	0.1177	0.0108803
	leaf 4	3.17058	0.1177	0.0108803
Squamellaria vanuatuensis	leaf 1	6.38588	0.1935	0.029407
Voucher: P.S. Green 1274 (K)	leaf 2	7.0095	0.1935	0.029407
Vanuatu	leaf 3	5.80217	0.1935	0.029407
	leaf 4	5.22844	0.1935	0.029407
Squamellaria vanuatuensis	leaf 1	7.56875	0.1852	0.0269384
Voucher: P. Cabalion 2528 (P)	leaf 2	6.38938	0.1852	0.0269384
Vanuatu	leaf 3	5.75389	0.1852	0.0269384
	leaf 4	4.17565	0.1852	0.0269384
Squamellaria vanuatuensis	leaf 1	12.1006	0.2217	0.038603
Voucher: P. Cabalion 2528 (P)	leaf 2	11.8614	0.2217	0.038603
Vanuatu	leaf 3	12.7072	0.2217	0.038603
	leaf 4	5.59021	0.2217	0.038603
	leaf 5	7.1492	0.2217	0.038603
	leaf 6	8.82964	0.2217	0.038603
	leaf 7	8.61151	0.2217	0.038603
	leaf 8	6.36377	0.2217	0.038603

## Sheet: Anthorrhiza
	Leaf number	Leaf Area (cm2)	Stem diameter (cm)	Stem cross-sectional area (cm2)
Anthorrhiza caerulea	leaf 1	44.1454	1.8238	2.61243
Voucher: R. Höft 3630 (L)	leaf 2	38.2076	1.8238	2.61243
Papua New Guinea	leaf 3	34.4114	1.8238	2.61243
Anthorrhiza caerulea	leaf 1	27.0477	3.6908	10.6987
Voucher: M.H.P. Jebb 359 (L)	leaf 2	26.7833	3.6908	10.6987
Papua New Guinea	leaf 3	31.4122	3.6908	10.6987
	leaf 4	30.2449	3.6908	10.6987
	leaf 5	37.2266	3.6908	10.6987
	leaf 6	34.2538	3.6908	10.6987
	leaf 7	18.7492	3.6908	10.6987
Anthorrhiza caerulea	leaf 1	22.411	2.7123	5.77783
Voucher: M.H.P. Jebb 172 (L)	leaf 2	23.1732	2.7123	5.77783
Papua New Guinea	leaf 3	19.1118	2.7123	5.77783
	leaf 4	23.1786	2.7123	5.77783
	leaf 5	20.4215	2.7123	5.77783
	leaf 6	28.2759	2.7123	5.77783
Anthorrhiza echinella	leaf 1	96.8799	0.9073	0.646534
Voucher: M.H.P. Jebb 342 (L)	leaf 2	66.969	0.9073	0.646534
Papua New Guinea	leaf 3	69.5737	0.9073	0.646534
	leaf 4	64.3556	0.9073	0.646534
Anthorrhiza echinella	leaf 1	144.38	0.7356	0.424984
Voucher: C.R. Huxley & M.A. Worthing 3463 (L); Papua New Guinea	leaf 2	142.784	0.7356	0.424984
Anthorrhiza echinella	leaf 1	94.7828	0.9339	0.685
Voucher: C.R. Huxley & M.A. Worthing 3463 (K), Papua New Guinea	leaf 2	199.926	0.9339	0.685
Anthorrhiza areolata	leaf 1	17.8763	0.3616	0.102694
Voucher: M.H.P. Jebb 382 (L)	leaf 2	10.6459	0.3616	0.102694
Papua New Guinea	leaf 3	12.7504	0.3616	0.102694
	leaf 4	10.8845	0.3616	0.102694
	leaf 5	14.3389	0.414	0.134614
	leaf 6	10.9675	0.414	0.134614
	leaf 7	9.69178	0.414	0.134614
	leaf 8	7.98313	0.414	0.134614
Anthorrhiza areolata	leaf 1	16.3932	0.539	0.228174
Voucher: L.J. Brass 25710 (S)	leaf 2	20.9776	0.539	0.228174
Papua New Guinea	leaf 3	24.0923	0.539	0.228174
	leaf 4	19.5531	0.539	0.228174
	leaf 5	19.5983	0.539	0.228174
	leaf 6	19.9262	0.539	0.228174
	leaf 7	30.2482	0.539	0.228174
	leaf 8	19.1743	0.539	0.228174
	leaf 9	22.7808	0.539	0.228174
	leaf 10	12.1083	0.539	0.228174
Anthorrhiza areolata	leaf 1	9.27466	0.4969	0.193922
Voucher: L.J. Brass 25710 (US)	leaf 2	11.6107	0.4969	0.193922
Papua New Guinea	leaf 3	11.136	0.4969	0.193922
	leaf 4	11.264	0.4969	0.193922
	leaf 5	9.83466	0.4969	0.193922
	leaf 6	16.5387	0.7453	0.436266
	leaf 7	17.9733	0.7453	0.436266
	leaf 8	15.2213	0.7453	0.436266
	leaf 9	19.8827	0.7453	0.436266
	leaf 10	27.3547	0.4969	0.193922
	leaf 11	18.3093	0.4969	0.193922
	leaf 12	14.928	0.4969	0.193922
Anthorrhiza bracteosa	leaf 1	21.1499	0.5695	0.254728
Voucher: L.J. Brass 27122 (L)	leaf 2	21.8945	0.5695	0.254728
Papua New Guinea	leaf 3	31.5302	0.5695	0.254728
	leaf 4	19.0111	0.5695	0.254728
	leaf 5	32.0509	0.5695	0.254728
	leaf 6	19.0378	0.5695	0.254728
	leaf 7	27.0895	0.5695	0.254728
	leaf 8	18.9965	0.5695	0.254728
	leaf 9	16.7992	0.4574	0.164317
	leaf 10	14.7018	0.4574	0.164317
	leaf 11	11.6334	0.4574	0.164317
	leaf 12	16.9039	0.4574	0.164317
Anthorrhiza bracteosa	leaf 1	354.75	1.976	3.06664
Voucher: L.J. Brass 27122 (L)	leaf 2	272.866	1.976	3.06664
Papua New Guinea	leaf 3	273.968	1.976	3.06664
	leaf 4	291.338	1.976	3.06664
	leaf 5	299.565	1.976	3.06664
	leaf 6	215.377	1.976	3.06664
	leaf 7	298.205	1.976	3.06664
	leaf 8	254.108	1.976	3.06664
	leaf 9	237.354	1.976	3.06664
Anthorrhiza bracteosa	leaf 1	46.7551	0.3352	0.0882465
Voucher: M.H.P. Jebb 370 (L)	leaf 2	58.4211	0.3352	0.0882465
Papua New Guinea	leaf 3	58.1128	0.3352	0.0882465
	leaf 4	72.1544	0.3352	0.0882465
	leaf 5	50.5107	0.3352	0.0882465
Anthorrhiza stevensii	leaf 1	4.30996	0.3924	0.120934
Voucher: P.F. Stevens 55709 (K)	leaf 2	5.93875	0.3924	0.120934
Papua New Guinea	leaf 3	4.6855	0.3924	0.120934
	leaf 4	5.50645	0.3924	0.120934
	leaf 5	3.91259	0.3924	0.120934
	leaf 6	6.33176	0.3924	0.120934
	leaf 7	7.86448	0.4632	0.16851
	leaf 8	6.49333	0.4632	0.16851
	leaf 9	8.78149	0.4632	0.16851
	leaf 10	8.95179	0.4632	0.16851
	leaf 11	8.95179	0.4632	0.16851
	leaf 12	6.56756	0.4632	0.16851
Anthorrhiza stevensii	leaf 1	15.1671	0.5497	0.237324
Voucher: P.F. Stevens LAE55709 (L)	leaf 2	7.61822	0.5497	0.237324
Papua New Guinea	leaf 3	5.80803	0.5497	0.237324
Anthorrhiza recurvispina	leaf 1	88.7799	0.767	0.462041
Voucher: L.J. Brass 28346 (S)	leaf 2	81.5469	0.767	0.462041
Papua New Guinea	leaf 3	87.54	0.767	0.462041
	leaf 4	56.3761	0.623	0.304836
	leaf 5	73.1669	0.623	0.304836
	leaf 6	62.1935	0.623	0.304836
Anthorrhiza recurvispina	leaf 1	134.187	1.0316	0.835819
Voucher: L.J. Brass 28346 (K)	leaf 2	120.587	1.0316	0.835819
Papua New Guinea	leaf 3	95.8532	1.0316	0.835819
	leaf 4	76.2547	1.0316	0.835819
Anthorrhiza recurvispina	leaf 1	140.56	0.8889	0.620577
Voucher: L.J. Brass 28346 (US)	leaf 2	109.211	0.8889	0.620577
Papua New Guinea	leaf 3	99.8613	0.8889	0.620577
	leaf 4	75.8719	0.8889	0.620577
Anthorrhiza chrysacantha	leaf 1	40.1484	3.6218	10.3024
Voucher: M.H.P. Jebb 172 (L)	leaf 2	23.0707	3.6218	10.3024
Papua New Guinea	leaf 3	25.2821	3.6218	10.3024
	leaf 4	32.1271	3.6218	10.3024
	leaf 5	35.4745	3.6218	10.3024
	leaf 6	28.1275	3.6218	10.3024

## Sheet: Outgroups
	Leaf number	Leaf Area (cm2)	Stem diameter (cm)	Stem cross-sectional area (cm2)
Amaracarpus muscifer	leaf 1	0.09027	0.0283	0.000629017
Voucher: A.C. Smith 1646 (NY)	leaf 2	0.09027	0.0283	0.000629017
Fiji	leaf 3	0.06652	0.0283	0.000629017
	leaf 4	0.05701	0.0283	0.000629017
	leaf 5	0.06652	0.0283	0.000629017
	leaf 6	0.04751	0.0283	0.000629017
	leaf 7	0.04276	0.0283	0.000629017
	leaf 8	0.05226	0.0283	0.000629017
	leaf 9	0.05226	0.0283	0.000629017
	leaf 10	0.08552	0.0283	0.000629017
	leaf 11	0.03801	0.0283	0.000629017
	leaf 12	0.01425	0.0283	0.000629017
	leaf 13	0.04276	0.0283	0.000629017
	leaf 14	0.04751	0.0283	0.000629017
	leaf 15	0.02376	0.0283	0.000629017
	leaf 16	0.05701	0.0283	0.000629017
	leaf 17	0.09027	0.0283	0.000629017
	leaf 18	0.02376	0.0283	0.000629017
	leaf 19	0.01425	0.0283	0.000629017
	leaf 20	0.01425	0.0283	0.000629017
	leaf 21	0.10452	0.0283	0.000629017
	leaf 22	0.02851	0.0283	0.000629017
	leaf 23	0.01425	0.0283	0.000629017
	leaf 24	0.05701	0.0283	0.000629017
	leaf 1	26.5805	0.1247	0.012213
	leaf 2	21.1603	0.1247	0.012213
Amaracarpus nematopodus	leaf 3	18.2111	0.1247	0.012213
Brass, L.J., #4998 (BRI)	leaf 4	18.2016	0.1247	0.012213
	leaf 5	19.6123	0.1247	0.012213
	leaf 6	22.3011	0.1247	0.012213
	leaf 7	20.4029	0.1247	0.012213
	leaf 1	41.1318	0.327	0.0839818
Psychotria comptonii	leaf 2	39.4943	0.327	0.0839818
Compton, R.H., #1373 (BM)	leaf 3	47.6618	0.327	0.0839818
Holotype	leaf 4	14.8971	0.17	0.022698
	leaf 5	14.9321	0.17	0.022698
	leaf 6	15.1118	0.17	0.022698
	leaf 7	18.2769	0.17	0.022698
	leaf 1	4.97755	0.263	0.0543252
Psychotria_declieuxioide	leaf 2	6.96431	0.263	0.0543252
Compton, R.H., #1325 (BM)	leaf 3	7.09747	0.263	0.0543252
Holotype	leaf 4	4.42893	0.263	0.0543252
	leaf 5	6.72995	0.263	0.0543252
	leaf 6	4.08271	0.2111	0.0349998
	leaf 7	5.67532	0.2111	0.0349998
Psychotria fitzalanii	leaf 1	16.8271	0.2468	0.0478388
Fitzalan, E.F.A., #s.n. (K)	leaf 2	18.3612	0.2034	0.0324931
	leaf 1	35.1043	0.2165	0.0368133
Psychotria raivavaensis	leaf 2	37.4147	0.2165	0.0368133
F. R. Fosberg, #11701 (A)	leaf 3	28.8892	0.2165	0.0368133
Isotype	leaf 4	31.4574	0.2165	0.0368133
	leaf 5	28.5074	0.2165	0.0368133
	leaf 6	32.1639	0.2625	0.0541188
	leaf 7	52.9907	0.2625	0.0541188
	leaf 8	32.3739	0.2625	0.0541188
Psychotria_milnei	leaf 1	29.6556	0.2305	0.0417284
Milne, #275 (K)	leaf 2	13.5024	0.2305	0.0417284
	leaf 3	28.2038	0.2305	0.0417284
	leaf 4	17.3615	0.2305	0.0417284
	leaf 1	23.4753	0.1587	0.0197808
Psychotria_micrococca	leaf 2	25.7725	0.1587	0.0197808
Schlechter, R., #16465 (K)	leaf 3	24.8552	0.1587	0.0197808
	leaf 4	21.238	0.1587	0.0197808
Psychotria_micralabastra	leaf 1	29.2049	0.2279	0.0407923
Schlechter, FRR, #17237 (L)	leaf 2	34.483	0.2279	0.0407923
	leaf 3	24.4882	0.2279	0.0407923
	leaf 4	22.1805	0.2279	0.0407923
Type	leaf 1	16.3064	0.2383	0.0446003
Psychotria_loniceroides	leaf 2	6.63586	0.2312	0.0419822
Sieber, Franz W., #Herb. Fl. Nov. Holland. 263 (M)	leaf 3	20.029	0.2312	0.0419822
	leaf 1	13.7504	0.1489	0.0174132
Psychotria insularum	leaf 2	21.0936	0.1489	0.0174132
Type	leaf 3	23.3253	0.1489	0.0174132
Wilkes Expedition, #s.n. (GH)	leaf 4	19.4138	0.1579	0.0195819
	leaf 5	25.0052	0.1579	0.0195819
