# Supplementary material for: Climate and symbioses with ants modulate leaf/stem scaling in epiphytes
Source: Sci Rep. 2019 Feb 22;9:2624. doi: 10.1038/s41598-019-39853-4 (PMC6385368; doi:10.1038/s41598-019-39853-4)
Supplement: Supplementary file 3 — Dataset S2 [file 41598_2019_39853_MOESM3_ESM.xlsx]

## Sheet: Sheet1
long	lat	Species	Strategy	bio1	bio2	bio3	bio4	bio5	bio6	bio7	bio8	bio9	bio10	bio11	bio12	bio13	bio14	bio15	bio16	bio17	bio18	bio19
178.7177068	-16.86614529	Amaracarpus_muscifer	Outgroup	229	20	402	1005	253	203	50	241	214	241	214	2880	426	96	46	1187	306	1042	306
178.7205482	-16.86066542	Amaracarpus_muscifer	Outgroup	229	20	402	1005	253	203	50	241	214	241	214	2880	426	96	46	1187	306	1042	306
178.7306762	-16.85031536	Amaracarpus_muscifer	Outgroup	225	20	405	999	250	200	50	238	211	238	211	2903	435	95	47	1215	305	1075	305
145	-16.25	Amaracarpus_nematopodus	Outgroup	185	54	475	1919	238	125	113	206	169	207	156	1919	445	19	99	1293	58	1028	77
145.2	-16.4333	Amaracarpus_nematopodus	Outgroup	185	46	439	1945	234	129	105	207	157	208	156	2148	477	30	93	1381	92	1070	114
145.225846	-15.890271	Amaracarpus_nematopodus	Outgroup	222	36	397	1848	264	173	91	239	205	243	194	2515	553	35	93	1649	106	1159	146
145.226104	-15.890139	Amaracarpus_nematopodus	Outgroup	222	36	397	1848	264	173	91	239	205	243	194	2515	553	35	93	1649	106	1159	146
145.25	-16.416667	Amaracarpus_nematopodus	Outgroup	187	43	426	1931	234	133	101	205	160	210	158	2220	483	33	90	1397	103	1058	131
145.25	-16.4167	Amaracarpus_nematopodus	Outgroup	187	43	426	1931	234	133	101	205	160	210	158	2220	483	33	90	1397	103	1058	131
145.2667	-16.45	Amaracarpus_nematopodus	Outgroup	190	43	423	1954	236	135	101	208	162	213	160	2472	528	37	90	1540	115	1198	143
145.2667	-16.5667	Amaracarpus_nematopodus	Outgroup	197	46	428	2042	246	139	108	220	167	220	166	1999	445	26	94	1299	81	1017	104
145.2667	-15.7833	Amaracarpus_nematopodus	Outgroup	233	33	379	1835	273	186	87	250	215	254	205	2237	498	30	95	1458	91	1067	123
145.2667	-15.75	Amaracarpus_nematopodus	Outgroup	247	33	372	1877	288	200	88	265	229	269	220	1733	389	22	94	1157	69	786	79
145.275845	-15.756938	Amaracarpus_nematopodus	Outgroup	246	32	370	1873	287	199	88	264	228	268	218	1731	384	23	94	1147	71	791	103
145.276104	-15.756805	Amaracarpus_nematopodus	Outgroup	246	32	370	1873	287	199	88	264	228	268	218	1731	384	23	94	1147	71	791	103
145.2833	-16.45	Amaracarpus_nematopodus	Outgroup	209	42	409	2026	256	154	102	228	180	233	179	2492	522	38	89	1548	118	1197	147
145.2833	-15.7	Amaracarpus_nematopodus	Outgroup	235	32	372	1812	275	190	85	252	218	256	208	2042	466	25	96	1336	78	987	115
145.2833	-15.7667	Amaracarpus_nematopodus	Outgroup	244	32	368	1866	285	198	87	262	226	266	217	1739	382	23	94	1145	71	801	103
145.289734	-15.751382	Amaracarpus_nematopodus	Outgroup	246	32	367	1870	287	200	87	264	228	268	219	1757	391	23	94	1164	72	800	82
145.289992	-15.75125	Amaracarpus_nematopodus	Outgroup	246	32	367	1870	287	200	87	264	228	268	219	1757	391	23	94	1164	72	800	82
145.3	-15.75	Amaracarpus_nematopodus	Outgroup	243	31	363	1851	283	198	85	261	226	265	216	1889	421	25	94	1254	78	850	89
145.309178	-15.806938	Amaracarpus_nematopodus	Outgroup	241	31	363	1861	280	195	85	258	223	262	213	2659	593	38	92	1738	117	1196	129
145.309437	-15.806805	Amaracarpus_nematopodus	Outgroup	241	31	363	1861	280	195	85	258	223	262	213	2659	593	38	92	1738	117	1196	129
145.3167	-16.4833	Amaracarpus_nematopodus	Outgroup	235	41	392	2137	283	178	105	259	204	260	203	2183	469	32	90	1366	99	1071	120
145.3167	-16.4667	Amaracarpus_nematopodus	Outgroup	244	41	386	2163	292	187	105	264	212	269	211	2227	467	34	88	1377	106	1062	131
145.325	-15.808333	Amaracarpus_nematopodus	Outgroup	234	30	360	1833	273	189	84	252	217	255	207	2666	594	38	91	1732	118	1207	132
145.325278	-16.47	Amaracarpus_nematopodus	Outgroup	247	40	384	2178	295	190	105	271	215	272	214	2171	460	33	89	1341	102	1052	123
145.325847	-16.573601	Amaracarpus_nematopodus	Outgroup	228	43	401	2158	277	170	108	252	197	253	195	1845	403	25	92	1173	79	912	102
145.326108	-16.573469	Amaracarpus_nematopodus	Outgroup	228	43	401	2158	277	170	108	252	197	253	195	1845	403	25	92	1173	79	912	102
145.326667	-16.468889	Amaracarpus_nematopodus	Outgroup	247	40	384	2178	295	190	105	271	215	272	214	2171	460	33	89	1341	102	1052	123
145.333	-16.55	Amaracarpus_nematopodus	Outgroup	208	42	408	2065	256	152	104	232	179	232	177	2203	479	31	91	1392	97	1078	124
145.3333	-16.1667	Amaracarpus_nematopodus	Outgroup	242	34	363	2002	284	192	92	261	212	265	212	2077	431	36	86	1292	112	909	139
145.333333	-16.166667	Amaracarpus_nematopodus	Outgroup	242	34	363	2002	284	192	92	261	212	265	212	2077	431	36	86	1292	112	909	139
145.35	-16.1667	Amaracarpus_nematopodus	Outgroup	220	33	369	1913	261	172	89	239	192	243	192	2648	548	47	86	1640	147	1149	182
145.35	-15.8167	Amaracarpus_nematopodus	Outgroup	251	29	345	1888	290	206	84	269	233	273	224	2515	559	37	90	1629	114	1124	126
145.375846	-16.456934	Amaracarpus_nematopodus	Outgroup	253	37	367	2177	299	198	101	273	221	278	220	1903	401	30	88	1167	93	897	114
145.376106	-16.456804	Amaracarpus_nematopodus	Outgroup	253	37	367	2177	299	198	101	273	221	278	220	1903	401	30	88	1167	93	897	114
145.3833	-16.4833	Amaracarpus_nematopodus	Outgroup	253	37	368	2188	299	197	102	277	221	278	220	1740	373	26	89	1083	81	839	100
145.383333	-17.383333	Amaracarpus_nematopodus	Outgroup	198	67	467	2504	264	120	144	225	178	227	159	1276	261	25	78	746	80	572	113
145.4	-16.1833	Amaracarpus_nematopodus	Outgroup	246	30	343	2004	286	198	89	265	216	269	216	3200	666	59	84	1955	183	1378	224
145.416667	-17.333333	Amaracarpus_nematopodus	Outgroup	187	64	466	2414	251	112	138	214	168	215	150	1861	384	38	79	1099	120	844	160
145.4167	-17.3333	Amaracarpus_nematopodus	Outgroup	187	64	466	2414	251	112	138	214	168	215	150	1861	384	38	79	1099	120	844	160
145.4333	-17.3167	Amaracarpus_nematopodus	Outgroup	193	63	460	2424	256	119	137	220	174	221	155	1974	404	41	78	1150	131	869	177
145.4333	-16.1167	Amaracarpus_nematopodus	Outgroup	231	28	337	1904	268	186	83	249	226	253	203	3506	735	66	84	2150	203	1491	250
145.4333	-16.15	Amaracarpus_nematopodus	Outgroup	254	28	328	2005	293	207	86	273	224	277	224	3150	657	60	83	1923	185	1343	223
145.433333	-17.316667	Amaracarpus_nematopodus	Outgroup	193	63	460	2424	256	119	137	220	174	221	155	1974	404	41	78	1150	131	869	177
145.45	-17.2833	Amaracarpus_nematopodus	Outgroup	195	61	456	2412	257	123	135	217	176	224	158	1950	403	39	80	1151	126	860	173
145.4833	-17.4667	Amaracarpus_nematopodus	Outgroup	183	64	464	2439	247	109	139	205	164	212	146	2462	467	61	69	1339	195	975	276
145.486111	-17.426667	Amaracarpus_nematopodus	Outgroup	193	64	458	2468	257	118	139	215	173	222	155	2282	439	56	70	1247	179	917	249
145.486111	-17.426667	Amaracarpus_nematopodus	Outgroup	193	64	458	2468	257	118	139	215	173	222	155	2282	439	56	70	1247	179	917	249
145.53	-17.83	Amaracarpus_nematopodus	Outgroup	201	69	458	2682	271	120	151	225	181	233	160	2013	385	48	73	1141	145	816	192
145.5333	-17.4333	Amaracarpus_nematopodus	Outgroup	197	61	449	2464	260	124	136	219	197	226	159	2571	476	66	67	1392	212	978	306
145.539722	-17.436944	Amaracarpus_nematopodus	Outgroup	198	61	449	2474	261	125	136	221	198	227	160	2608	481	68	67	1409	216	988	313
145.5667	-17.0833	Amaracarpus_nematopodus	Outgroup	192	49	425	2230	245	130	115	214	174	219	159	1700	367	29	88	1063	92	795	123
145.5667	-17.2833	Amaracarpus_nematopodus	Outgroup	206	55	433	2411	265	137	128	228	187	234	170	1964	380	46	73	1112	148	802	205
145.5833	-17.1167	Amaracarpus_nematopodus	Outgroup	198	49	422	2267	251	135	117	219	179	224	163	2289	475	43	85	1421	136	1022	182
145.5833	-17.1667	Amaracarpus_nematopodus	Outgroup	211	51	420	2352	266	145	121	232	191	238	175	1561	318	32	81	930	101	695	132
145.583333	-17.166667	Amaracarpus_nematopodus	Outgroup	211	51	420	2352	266	145	121	232	191	238	175	1561	318	32	81	930	101	695	132
145.584179	-17.081931	Amaracarpus_nematopodus	Outgroup	193	48	421	2227	246	132	114	214	175	220	160	1895	405	34	87	1187	106	872	138
145.58418	-17.415263	Amaracarpus_nematopodus	Outgroup	205	58	438	2468	266	134	132	228	204	234	168	2613	474	70	66	1408	218	953	326
145.6	-17.5	Amaracarpus_nematopodus	Outgroup	201	59	440	2482	263	129	134	224	200	230	163	2878	509	80	63	1505	246	1031	376
145.601074	-17.065177	Amaracarpus_nematopodus	Outgroup	187	47	420	2180	238	127	111	208	168	213	154	2166	462	39	87	1354	121	1006	155
145.6167	-17.1	Amaracarpus_nematopodus	Outgroup	189	47	419	2199	241	129	112	210	171	215	156	2465	507	47	84	1519	147	1101	196
145.6325	-17.255278	Amaracarpus_nematopodus	Outgroup	205	51	422	2356	260	139	122	227	185	232	169	2397	457	58	72	1353	186	960	251
145.660412	-17.184319	Amaracarpus_nematopodus	Outgroup	208	48	411	2311	261	145	116	229	188	235	173	2548	496	58	76	1480	184	1055	244
145.660672	-17.184186	Amaracarpus_nematopodus	Outgroup	208	48	411	2311	261	145	116	229	188	235	173	2548	496	58	76	1480	184	1055	244
145.6667	-17.1667	Amaracarpus_nematopodus	Outgroup	206	46	408	2286	258	144	114	227	186	232	171	2753	539	60	77	1614	190	1148	260
145.672977	-17.267997	Amaracarpus_nematopodus	Outgroup	208	50	415	2356	262	143	119	230	188	236	172	2951	546	74	70	1630	239	1149	328
145.673237	-17.267865	Amaracarpus_nematopodus	Outgroup	208	50	415	2356	262	143	119	230	188	236	172	2951	546	74	70	1630	239	1149	328
145.680252	-17.499848	Amaracarpus_nematopodus	Outgroup	207	54	425	2463	266	138	128	230	206	236	170	3555	615	100	62	1834	300	1197	500
145.680513	-17.499715	Amaracarpus_nematopodus	Outgroup	207	54	425	2463	266	138	128	230	206	236	170	3555	615	100	62	1834	300	1197	500
145.7	-17.75	Amaracarpus_nematopodus	Outgroup	200	58	432	2533	261	127	134	223	199	229	161	3294	599	88	66	1772	264	1172	403
145.751111	-17.591667	Amaracarpus_nematopodus	Outgroup	224	52	407	2544	283	155	128	248	223	254	186	3736	639	103	62	1907	312	1244	521
145.777772	-17.351807	Amaracarpus_nematopodus	Outgroup	223	46	391	2405	276	159	116	245	202	251	186	2550	444	68	63	1318	222	927	327
145.777789	-17.607206	Amaracarpus_nematopodus	Outgroup	228	51	401	2551	286	159	127	251	226	258	189	3390	578	95	62	1726	287	1162	453
145.778032	-17.351675	Amaracarpus_nematopodus	Outgroup	223	46	391	2405	276	159	116	245	202	251	186	2550	444	68	63	1318	222	927	327
145.778052	-17.607074	Amaracarpus_nematopodus	Outgroup	228	51	401	2551	286	159	127	251	226	258	189	3390	578	95	62	1726	287	1162	453
145.780565	-17.356343	Amaracarpus_nematopodus	Outgroup	223	46	391	2405	276	159	116	245	202	251	186	2550	444	68	63	1318	222	927	327
145.780826	-17.356211	Amaracarpus_nematopodus	Outgroup	223	46	391	2405	276	159	116	245	202	251	186	2550	444	68	63	1318	222	927	327
145.7833	-17.65	Amaracarpus_nematopodus	Outgroup	220	51	405	2532	278	152	126	244	219	250	182	3061	526	87	62	1556	263	1097	391
145.8	-17.3833	Amaracarpus_nematopodus	Outgroup	179	45	409	2199	229	119	109	200	176	205	146	3930	673	107	62	2017	341	1883	522
145.8	-17.4	Amaracarpus_nematopodus	Outgroup	184	45	408	2234	234	124	110	205	181	210	150	4152	730	112	62	2149	344	1913	595
145.80065	-17.306758	Amaracarpus_nematopodus	Outgroup	240	43	376	2439	292	177	114	262	237	268	203	2405	432	63	65	1283	201	858	302
145.800911	-17.306626	Amaracarpus_nematopodus	Outgroup	240	43	376	2439	292	177	114	262	237	268	203	2405	432	63	65	1283	201	858	302
145.809135	-17.449601	Amaracarpus_nematopodus	Outgroup	233	46	385	2474	287	169	118	256	231	262	196	3837	662	108	61	1966	328	1272	538
145.809395	-17.44947	Amaracarpus_nematopodus	Outgroup	233	46	385	2474	287	169	118	256	231	262	196	3837	662	108	61	1966	328	1272	538
145.8333	-17.3333	Amaracarpus_nematopodus	Outgroup	221	42	379	2347	271	161	110	243	218	249	186	4236	750	113	64	2221	359	2022	555
145.8333	-17.5167	Amaracarpus_nematopodus	Outgroup	238	46	381	2512	292	173	119	261	236	267	200	3872	667	105	61	1977	318	1242	560
145.833333	-17.25	Amaracarpus_nematopodus	Outgroup	190	40	388	2165	236	134	103	211	171	216	157	3304	594	82	67	1777	263	1670	384
145.833333	-17.333333	Amaracarpus_nematopodus	Outgroup	221	42	379	2347	271	161	110	243	218	249	186	4236	750	113	64	2221	359	2022	555
145.85	-17.2667	Amaracarpus_nematopodus	Outgroup	166	39	398	2060	211	112	99	186	148	191	135	4624	834	116	66	2473	376	2276	564
145.85	-17.25	Amaracarpus_nematopodus	Outgroup	181	39	389	2118	226	126	100	202	163	207	149	4386	791	109	67	2356	351	2195	515
145.866667	-17.25	Amaracarpus_nematopodus	Outgroup	203	38	374	2206	249	147	102	224	184	229	170	4566	824	113	67	2447	365	2265	546
145.917509	-17.415262	Amaracarpus_nematopodus	Outgroup	246	39	354	2444	296	186	110	269	243	275	210	3389	578	90	61	1721	288	1144	471
146.496	-7.735	Amaracarpus_nematopodus	Outgroup	253	51	709	482	288	216	72	256	246	258	244	1773	190	104	20	543	312	532	312
146.561	-5.9335	Amaracarpus_nematopodus	Outgroup	121	43	821	157	147	94	53	122	118	123	118	2683	313	126	30	925	386	849	386
147.166667	-8.583333	Amaracarpus_nematopodus	Outgroup	148	53	730	404	183	110	73	151	142	152	141	2994	421	88	47	1253	277	1163	302
150.983312	-10.066741	Anthorrhiza_areolata	Loss	250	12	342	790	267	232	35	240	257	259	238	3925	422	192	21	1225	624	788	1141
150.999979	-10.033407	Anthorrhiza_areolata	Loss	240	12	346	773	257	222	35	230	246	249	228	4652	520	242	24	1495	738	890	1360
151.00833	-10.04167	Anthorrhiza_areolata	Loss	226	12	351	756	242	208	34	216	232	235	214	5357	619	278	29	1790	840	876	1647
150.249968	-9.366773	Anthorrhiza_bracteosa	Loss	176	17	476	623	193	157	36	180	166	183	166	3538	384	173	22	1139	580	996	580
150.682465	-9.510736	Anthorrhiza_bracteosa	Loss	254	14	386	733	271	236	35	261	242	262	242	2453	280	136	24	831	439	719	439
150.783333	-9.750116	Anthorrhiza_bracteosa	Loss	243	13	373	750	260	225	35	245	250	252	231	3583	358	208	16	1066	638	790	792
150.95	-9.9	Anthorrhiza_bracteosa	Loss	266	12	347	789	282	247	35	267	272	275	253	3407	376	187	24	1057	573	601	921
150.95	-9.900116	Anthorrhiza_bracteosa	Loss	266	12	347	789	282	247	35	267	272	275	253	3407	376	187	24	1057	573	601	921
150.95156	-9.89618	Anthorrhiza_bracteosa	Loss	266	12	347	789	282	247	35	267	272	275	253	3407	376	187	24	1057	573	601	921
150.95833	-9.90833	Anthorrhiza_bracteosa	Loss	265	12	346	789	281	246	35	254	271	274	252	3874	440	205	26	1238	633	663	1077
150.966645	-10.050074	Anthorrhiza_bracteosa	Loss	267	12	337	809	284	248	36	256	273	276	254	3323	356	163	21	1028	527	744	947
151.000011	-10.033407	Anthorrhiza_bracteosa	Loss	240	12	346	773	257	222	35	230	246	249	228	4652	520	242	24	1495	738	890	1360
152.766645	-9.08345	Anthorrhiza_bracteosa	Loss	268	12	415	611	282	252	30	258	274	275	258	4654	444	326	9	1332	988	1134	1332
152.772155	-9.101908	Anthorrhiza_bracteosa	Loss	269	12	412	614	283	253	30	259	275	276	259	4487	429	306	9	1285	942	1058	1285
146.65	-7.350138	Anthorrhiza_caerulea	Obligate	145	51	747	409	178	109	69	148	138	149	137	2405	270	108	27	777	362	760	381
146.666645	-7.333482	Anthorrhiza_caerulea	Obligate	149	51	746	417	182	114	68	153	143	154	142	2398	250	116	23	741	388	696	406
146.66667	-7.33333	Anthorrhiza_caerulea	Obligate	163	51	743	427	196	128	69	167	157	167	156	2248	230	113	22	683	365	624	380
146.716667	-6.850096	Anthorrhiza_caerulea	Obligate	138	50	750	399	171	105	66	143	136	143	132	3254	335	195	15	975	621	922	764
146.71667	-6.85	Anthorrhiza_caerulea	Obligate	138	50	750	399	171	105	66	143	136	143	132	3254	335	195	15	975	621	922	764
146.725	-6.85833	Anthorrhiza_caerulea	Obligate	132	50	750	397	165	99	66	135	130	137	126	3473	334	225	9	944	711	861	886
146.749989	-7.333418	Anthorrhiza_caerulea	Obligate	207	50	730	472	240	171	69	212	200	212	199	1415	165	65	27	465	227	430	235
146.78333	-7.51667	Anthorrhiza_caerulea	Obligate	145	51	743	420	178	109	68	148	138	149	138	1969	240	83	32	687	281	665	291
146.65	-7.35	Anthorrhiza_chrysacantha	Obligate	145	51	747	409	178	109	69	148	138	149	137	2405	270	108	27	777	362	760	381
146.65	-7.350128	Anthorrhiza_chrysacantha	Obligate	145	51	747	409	178	109	69	148	138	149	137	2405	270	108	27	777	362	760	381
146.666667	-7.33345	Anthorrhiza_chrysacantha	Obligate	163	51	743	427	196	128	69	167	157	167	156	2248	230	113	22	683	365	624	380
146.66667	-7.33333	Anthorrhiza_chrysacantha	Obligate	163	51	743	427	196	128	69	167	157	167	156	2248	230	113	22	683	365	624	380
146.6667	-7.3333	Anthorrhiza_chrysacantha	Obligate	163	51	743	427	196	128	69	167	157	167	156	2248	230	113	22	683	365	624	380
146.675	-7.34167	Anthorrhiza_chrysacantha	Obligate	145	51	746	413	178	109	68	147	138	149	137	2346	243	120	20	722	404	632	422
146.716645	-6.850085	Anthorrhiza_chrysacantha	Obligate	138	50	750	399	171	105	66	143	136	143	132	3254	335	195	15	975	621	922	764
147.633355	-9.083429	Anthorrhiza_chrysacantha	Obligate	194	55	694	519	233	153	79	199	185	199	185	3020	431	104	43	1211	324	944	354
146.616645	-6.883365	Anthorrhiza_echinella	Facultative	205	51	744	435	238	170	68	209	202	210	198	1791	209	89	28	609	291	596	338
146.61667	-6.9	Anthorrhiza_echinella	Facultative	197	51	746	428	230	162	68	201	194	202	190	1861	207	97	23	593	318	573	374
146.80747	-6.824212	Anthorrhiza_echinella	Facultative	193	48	724	457	226	159	67	185	198	198	185	3035	297	224	9	869	681	681	869
147.066656	-6.550064	Anthorrhiza_echinella	Facultative	191	41	694	469	221	162	59	184	197	197	184	4139	411	293	9	1199	918	918	1199
147.166656	-7.416741	Anthorrhiza_echinella	Facultative	262	43	668	571	293	229	64	264	269	269	253	2133	215	142	13	632	438	438	494
147.175	-7.425	Anthorrhiza_echinella	Facultative	262	43	668	568	293	229	64	267	269	269	253	2121	210	144	12	624	464	464	479
147.250086	-7.416821	Anthorrhiza_echinella	Facultative	256	41	656	575	286	224	62	258	263	263	247	2968	281	198	10	836	598	598	741
147.416677	-9.416783	Anthorrhiza_mitis	Facultative	233	45	642	632	267	197	70	238	224	240	222	2105	260	68	36	766	237	610	248
147.466785	-9.366667	Anthorrhiza_mitis	Facultative	223	47	654	606	257	185	72	227	213	229	212	2753	318	93	33	943	318	821	339
147.616785	-9.249926	Anthorrhiza_mitis	Facultative	217	53	673	577	255	177	78	223	208	223	207	2409	261	92	30	779	297	725	324
152.799979	-10.650105	Anthorrhiza_recurvispina	Facultative	259	11	346	733	274	242	33	264	247	267	247	3272	356	178	20	1037	548	893	548
152.8	-10.65	Anthorrhiza_recurvispina	Facultative	259	11	346	733	274	242	33	264	247	267	247	3272	356	178	20	1037	548	893	548
152.80833	-10.65833	Anthorrhiza_recurvispina	Facultative	259	11	346	734	274	242	33	264	247	267	247	3241	359	179	19	1031	551	863	551
153.400011	-11.500116	Anthorrhiza_recurvispina	Facultative	266	11	323	797	282	248	34	275	253	275	253	1953	299	77	46	866	242	715	242
154.199979	-11.366751	Anthorrhiza_recurvispina	Facultative	262	11	352	728	278	245	32	268	264	271	251	3523	389	216	17	1137	721	912	728
149.066645	-9.750095	Anthorrhiza_stevensii	Facultative	140	46	668	570	175	106	69	145	131	147	131	2517	287	115	29	848	371	831	371
149.083323	-9.750095	Anthorrhiza_stevensii	Facultative	149	46	664	584	184	115	69	154	140	156	140	2523	309	106	34	917	344	871	344
145.366688	-6.416784	Hydnophytum_acuminicalyx	Facultative	126	50	791	251	158	95	63	127	122	128	121	2458	286	98	28	842	308	703	364
145.433408	-6.450096	Hydnophytum_acuminicalyx	Facultative	146	50	787	259	177	114	63	147	141	148	141	2264	277	84	31	806	267	669	312
141.33333	-6.16667	Hydnophytum_albertisii	Facultative	258	44	652	596	292	225	67	261	247	263	247	4677	587	288	22	1606	884	997	884
142.289067	-8.162661	Hydnophytum_albertisii	Facultative	257	44	584	734	298	222	76	261	245	265	245	2178	297	71	42	876	245	602	245
142.83333	-6.46667	Hydnophytum_albertisii	Facultative	223	44	688	530	257	193	64	227	213	228	213	4230	558	217	34	1649	656	1554	656
142.83333	-6.43333	Hydnophytum_albertisii	Facultative	229	44	688	528	263	199	64	233	219	234	219	3860	462	218	26	1369	658	1183	658
142.833365	-6.433419	Hydnophytum_albertisii	Facultative	229	44	688	528	263	199	64	233	219	234	219	3860	462	218	26	1369	658	1183	658
143.166667	-6.516805	Hydnophytum_albertisii	Facultative	237	45	697	534	271	207	64	239	227	242	227	3914	383	274	10	1112	845	931	845
143.16667	-6.51667	Hydnophytum_albertisii	Facultative	237	45	697	534	271	207	64	239	227	242	227	3914	383	274	10	1112	845	931	845
143.897166	-6.607188	Hydnophytum_albertisii	Facultative	202	46	727	473	236	172	63	200	200	207	194	2880	278	203	10	818	646	729	707
145.066592	-6.983387	Hydnophytum_albertisii	Facultative	257	48	718	481	291	225	67	261	248	262	248	2621	278	156	17	815	494	733	494
137.0509732	-4.06541453	Hydnophytum_alboviride	Loss	91	47	750	375	125	62	63	87	93	95	85	3865	451	245	19	1253	764	1001	1251
137.979027	-3.05485	Hydnophytum_alboviride	Loss	265	48	788	244	296	235	61	266	262	268	261	3192	344	235	10	958	723	742	744
138.445413	-3.464072	Hydnophytum_alboviride	Loss	146	48	786	271	177	116	62	147	143	149	142	3836	506	192	29	1393	604	1051	614
140.25	-3.71667	Hydnophytum_alboviride	Loss	256	54	799	198	291	223	68	257	253	259	253	2756	371	119	35	1067	375	732	421
121.9347675	7.008872	Hydnophytum_angustifolium	Facultative	276	14	588	256	289	266	23	275	275	281	273	1691	256	42	58	731	127	390	136
122.56667	12.41667	Hydnophytum_angustifolium	Facultative	181	19	447	641	204	162	42	180	186	192	172	3171	446	91	45	1250	279	435	774
122.56667	12.41667	Hydnophytum_angustifolium	Facultative	181	19	447	641	204	162	42	180	186	192	172	3171	446	91	45	1250	279	435	774
124.363984	7.873542	Hydnophytum_angustifolium	Facultative	235	49	655	453	278	202	75	233	243	243	231	1906	229	71	36	686	223	223	387
138.66667	-4.16667	Hydnophytum_archboldianum	Loss	95	48	773	319	128	65	62	98	91	98	89	2095	232	139	18	690	424	587	446
138.666677	-4.116784	Hydnophytum_archboldianum	Loss	95	48	773	316	127	65	62	98	91	98	89	2244	254	145	20	756	440	629	459
135.650032	-3.750193	Hydnophytum_bracteatum	Loss	206	47	736	386	239	175	64	208	209	210	199	3657	473	199	31	1413	635	837	773
141.166667	-2.666774	Hydnophytum_bracteatum	Loss	254	35	779	174	276	231	45	254	252	256	251	2784	402	123	43	1147	383	821	386
141.24167	-2.675	Hydnophytum_bracteatum	Loss	261	35	779	174	283	239	45	262	260	264	259	2882	360	178	25	1030	554	702	557
146.666645	-2.116742	Hydnophytum_bracteatum	Loss	273	15	648	200	283	259	23	269	274	274	269	4273	430	298	13	1274	901	901	1229
146.949979	-2.133408	Hydnophytum_bracteatum	Loss	265	15	643	206	275	251	24	261	266	266	261	4057	406	284	12	1210	867	922	1210
137.936142	-3.466506	Hydnophytum_buxifolium	Loss	152	48	779	289	183	122	62	153	154	155	147	3694	393	251	12	1121	770	950	880
133.850075	-1.41671	Hydnophytum_caminiferum	Loss	123	35	736	276	145	98	47	125	125	126	118	3636	456	189	29	1334	567	1051	746
133.916667	-1.383398	Hydnophytum_caminiferum	Loss	140	33	727	270	162	117	45	142	142	143	135	3419	418	176	30	1240	538	971	681
133.920044	-1.377774	Hydnophytum_caminiferum	Loss	140	33	727	270	162	117	45	142	142	143	135	3419	418	176	30	1240	538	971	681
133.924679	-1.381458	Hydnophytum_caminiferum	Loss	140	33	727	270	162	117	45	142	142	143	135	3419	418	176	30	1240	538	971	681
137.942322	-3.470281	Hydnophytum_confertifolium	Loss	151	48	778	291	182	121	62	152	153	154	146	3929	406	278	10	1148	851	1027	951
145.24111	-6.47889	Hydnophytum_cordifolium	Facultative	174	49	775	290	207	143	63	176	170	177	169	1955	254	71	36	755	224	589	253
145.6567383	-4.87341603	Hydnophytum_cordifolium	Facultative	261	30	830	83	280	244	36	261	262	262	260	3230	374	187	19	1056	587	587	764
147.250011	-7.416805	Hydnophytum_cordifolium	Facultative	248	40	656	571	278	216	62	253	255	255	239	3084	290	220	9	867	662	662	754
143.199278	-5.10884	Hydnophytum_dauloense	Loss	96	47	778	282	127	67	60	98	93	99	91	3385	399	179	23	1132	544	946	633
145.150021	-6.183472	Hydnophytum_dauloense	Loss	140	49	803	224	171	110	61	141	136	142	136	2756	357	89	39	1066	284	947	329
145.183344	-6.000096	Hydnophytum_dauloense	Loss	126	49	816	192	156	96	60	128	123	128	123	2574	295	100	30	861	320	810	350
145.216624	-6.033461	Hydnophytum_dauloense	Loss	123	49	816	193	153	93	60	124	120	125	119	2867	325	115	28	933	365	737	405
145.217182	-6.050187	Hydnophytum_dauloense	Loss	136	49	812	200	166	106	60	137	133	137	132	2850	327	112	30	952	354	909	392
145.254706	-6.009068	Hydnophytum_dauloense	Loss	151	49	814	191	181	121	60	152	148	153	148	2356	265	94	27	767	304	667	324
145.416645	-6.000107	Hydnophytum_dauloense	Loss	145	49	818	172	175	114	60	146	142	146	141	2826	403	86	48	1176	273	964	290
132.776247	-1.074539	Hydnophytum_davisii	Loss	177	45	762	270	206	147	59	177	180	180	173	4199	447	227	18	1319	751	1248	1229
137.180924	-3.540065	Hydnophytum_decipiens	Loss	165	50	769	310	199	134	65	166	168	169	160	3950	414	253	13	1208	800	925	1040
137.211136	-3.528082	Hydnophytum_decipiens	Loss	152	50	773	307	186	122	64	148	155	156	147	4430	445	299	11	1267	897	1086	1241
151.185218	-10.093125	Hydnophytum_dentrecastense	Loss	209	11	349	733	224	192	33	199	215	217	197	5663	626	307	27	1843	931	961	1761
154.182633	-11.360509	Hydnophytum_dentrecastense	Loss	252	11	353	722	267	235	32	258	241	260	241	4289	488	273	16	1380	897	1069	897
137.94229	-4.38806	Hydnophytum_ellipticum	Loss	187	45	729	421	220	158	62	179	190	190	179	5031	549	290	21	1643	872	872	1643
139.224937	-4.499818	Hydnophytum_ellipticum	Loss	198	49	749	365	232	166	66	201	201	201	191	2852	296	196	12	875	626	626	694
140.611675	-2.523222	Hydnophytum_ellipticum	Loss	190	31	771	174	209	169	40	190	187	192	187	2952	362	158	28	1021	508	704	508
141.649979	-5.066784	Hydnophytum_ellipticum	Loss	161	48	737	392	195	129	65	164	165	165	154	4421	437	304	9	1275	954	954	1112
143.849979	-6.633429	Hydnophytum_ellipticum	Loss	182	46	729	466	215	152	63	180	185	186	173	4442	435	318	10	1295	1020	1050	1118
143.2	-12.7	Hydnophytum_ferrugineum	Facultative	253	50	518	1283	302	205	97	262	242	270	233	1766	371	10	96	1104	38	430	59
143.3	-13.7	Hydnophytum_ferrugineum	Facultative	244	65	542	1520	304	184	121	256	233	264	220	1190	312	2	119	920	7	357	11
143.4	-13.7	Hydnophytum_ferrugineum	Facultative	243	61	536	1502	300	185	114	253	231	262	220	1679	392	3	111	1141	12	553	20
143.457085	-13.537855	Hydnophytum_ferrugineum	Facultative	260	56	519	1504	313	205	108	272	247	279	237	1286	305	3	110	879	12	394	21
143.45775	-13.549694	Hydnophytum_ferrugineum	Facultative	260	56	520	1504	313	205	108	272	247	279	237	1286	308	3	111	884	11	395	20
100.332207	-0.78367	Hydnophytum_formicarum	Facultative	265	38	728	330	293	240	53	261	270	270	261	3608	412	234	18	1178	735	829	1152
100.635508	-0.2718281	Hydnophytum_formicarum	Facultative	227	50	751	333	263	197	66	223	229	233	223	2945	371	119	35	1067	375	647	1067
102.702312	1.893044	Hydnophytum_formicarum	Facultative	269	42	727	373	297	240	57	266	268	275	264	2221	236	116	18	674	372	542	603
103.07389	11.58972	Hydnophytum_formicarum	Facultative	268	34	508	620	297	231	67	269	259	278	259	4600	1008	19	92	2873	77	963	77
103.76361	13.42944	Hydnophytum_formicarum	Facultative	279	59	478	1221	335	212	124	277	261	296	259	1331	241	1	80	697	12	132	88
103.810272	1.355056	Hydnophytum_formicarum	Facultative	266	31	660	418	290	242	48	261	269	272	260	2553	313	169	19	885	515	547	773
104.060756	10.31028	Hydnophytum_formicarum	Facultative	264	27	456	698	292	233	60	265	258	275	254	2896	504	33	66	1393	101	703	138
104.311354	12.053956	Hydnophytum_formicarum	Facultative	267	57	499	945	321	207	115	263	253	281	253	1341	245	9	73	699	31	145	31
106.070262	-6.662883	Hydnophytum_formicarum	Facultative	259	38	718	325	285	233	53	254	258	263	253	3612	505	125	46	1501	393	793	1369
110.470443	1.722806	Hydnophytum_formicarum	Facultative	263	41	720	472	295	238	57	256	268	269	256	4728	813	200	48	2261	606	662	2261
111.26306	-7.50278	Hydnophytum_formicarum	Facultative	259	65	640	520	313	212	101	254	264	268	252	2153	320	38	56	919	124	281	864
111.26306	-7.50278	Hydnophytum_formicarum	Facultative	259	65	640	520	313	212	101	254	264	268	252	2153	320	38	56	919	124	281	864
111.570213	-2.674537	Hydnophytum_formicarum	Facultative	270	46	776	264	301	242	59	266	269	273	266	2945	342	149	25	1000	473	838	1000
112.25	-0.61667	Hydnophytum_formicarum	Facultative	248	52	778	224	281	214	67	246	248	252	245	3282	346	195	19	1002	601	789	952
112.979972	-2.527268	Hydnophytum_formicarum	Facultative	271	47	763	225	304	243	61	271	271	274	268	2640	312	110	30	870	363	480	841
113.473756	-7.722399	Hydnophytum_formicarum	Facultative	272	36	556	496	305	240	65	271	265	280	265	2003	342	31	67	976	111	474	111
114.217705	4.441623	Hydnophytum_formicarum	Facultative	270	43	722	474	302	242	60	263	267	276	263	2839	352	166	26	1027	499	618	1027
114.793776	4.578877	Hydnophytum_formicarum	Facultative	267	49	742	463	302	236	66	263	265	273	260	3740	424	205	22	1232	629	856	1122
115.16667	4.5	Hydnophytum_formicarum	Facultative	243	55	767	423	282	210	72	240	242	249	237	4474	459	286	18	1362	861	997	1352
115.73333	-1.81667	Hydnophytum_formicarum	Facultative	202	48	708	207	237	169	68	199	200	205	199	3698	445	178	28	1243	579	1010	1243
116.46667	-0.81667	Hydnophytum_formicarum	Facultative	242	44	777	189	270	214	56	242	240	245	240	2727	324	137	30	924	413	728	904
116.5016438	6.13901032	Hydnophytum_formicarum	Facultative	233	48	702	526	269	200	68	232	230	240	225	2283	276	90	30	796	282	567	535
117.026245	-0.534847	Hydnophytum_formicarum	Facultative	264	39	803	194	289	241	48	268	263	268	262	2195	221	136	15	645	426	645	605
117.13422	-0.544723	Hydnophytum_formicarum	Facultative	263	36	807	191	285	240	45	265	261	266	260	2363	247	136	18	715	434	683	674
117.890673	5.841776	Hydnophytum_formicarum	Facultative	269	40	718	511	298	241	56	261	275	275	261	3275	488	122	36	1405	440	440	1100
120.019494	-3.90639	Hydnophytum_formicarum	Facultative	271	36	571	480	308	244	64	270	272	279	263	1988	259	72	33	748	234	258	477
120.992251	13.253786	Hydnophytum_formicarum	Facultative	153	28	507	638	182	127	56	154	150	164	144	2787	403	49	56	1183	157	573	344
121.237894	-8.508029	Hydnophytum_formicarum	Facultative	269	17	412	659	291	249	42	269	259	279	259	1950	303	35	60	880	120	489	120
121.5	0.75	Hydnophytum_formicarum	Facultative	255	29	748	205	275	236	39	256	256	258	253	1900	190	118	16	560	358	390	496
121.541608	12.634125	Hydnophytum_formicarum	Facultative	277	18	398	752	300	254	46	280	272	289	265	2054	298	36	60	867	108	349	247
121.928178	16.338014	Hydnophytum_formicarum	Facultative	237	32	440	1322	271	199	73	234	238	252	216	2475	369	109	39	1066	353	538	569
122.596437	-3.927848	Hydnophytum_formicarum	Facultative	259	34	592	532	289	232	57	254	262	266	250	2431	329	77	41	970	239	337	445
122.650676	-4.928623	Hydnophytum_formicarum	Facultative	257	23	549	490	278	237	41	254	260	264	248	2035	274	34	47	796	112	258	312
122.7292	11.358	Hydnophytum_formicarum	Facultative	274	34	558	690	307	246	61	273	281	286	264	2048	288	60	44	854	187	312	497
124.55	6.3	Hydnophytum_formicarum	Facultative	219	36	688	328	248	195	52	216	221	225	215	1689	206	70	35	600	222	266	524
124.908789	11.119143	Hydnophytum_formicarum	Facultative	275	25	506	677	301	251	50	270	279	285	265	2411	319	135	30	939	431	445	859
124.949105	1.276774	Hydnophytum_formicarum	Facultative	229	19	708	192	242	216	26	227	228	231	226	2837	370	98	37	1062	320	733	1008
125.3787587	6.97458869	Hydnophytum_formicarum	Facultative	235	51	712	356	273	202	71	241	234	241	230	1957	259	120	22	695	372	695	390
125.630848	9.152214	Hydnophytum_formicarum	Facultative	243	42	659	629	277	212	64	233	251	251	233	3076	435	155	30	1205	487	487	1109
126.51667	-3.76667	Hydnophytum_formicarum	Facultative	244	16	447	616	261	225	36	235	247	250	233	3248	830	118	79	2246	372	387	1482
127.86667	0.81667	Hydnophytum_formicarum	Facultative	266	27	712	214	286	248	38	266	265	269	263	2034	220	104	22	639	323	458	469
127.98564	0.68228	Hydnophytum_formicarum	Facultative	240	26	711	225	259	222	37	240	240	243	237	2290	253	149	18	747	461	540	581
128.00211	0.53725	Hydnophytum_formicarum	Facultative	222	25	714	230	240	205	36	222	222	225	219	2593	283	171	18	847	535	786	721
128.00756	0.50989	Hydnophytum_formicarum	Facultative	240	25	708	238	258	222	35	240	240	243	236	2426	275	141	22	819	439	560	702
128.01836	0.69744	Hydnophytum_formicarum	Facultative	229	26	713	224	247	210	37	229	229	231	225	2387	267	166	17	779	512	526	618
128.161445	-3.595976	Hydnophytum_formicarum	Facultative	263	16	440	665	280	243	37	253	268	269	251	2610	405	94	42	1145	302	446	898
129.5558832	-3.1249625	Hydnophytum_formicarum	Facultative	221	33	622	541	247	193	54	212	226	226	211	2321	286	118	27	843	391	412	748
130.522554	-0.23466	Hydnophytum_formicarum	Facultative	269	14	581	276	280	256	25	268	269	272	264	2214	231	150	12	635	473	534	504
142.38	-10.88	Hydnophytum_formicarum	Facultative	264	22	396	1035	290	234	56	272	252	277	247	1872	441	6	109	1313	20	467	30
142.3833	-10.8833	Hydnophytum_formicarum	Facultative	265	22	396	1037	291	235	56	273	253	278	248	1872	435	6	108	1297	20	470	30
142.50108	-10.74856	Hydnophytum_formicarum	Facultative	264	19	368	1036	289	236	53	272	252	276	247	1945	436	7	104	1292	23	512	35
143.3	-12.7	Hydnophytum_formicarum	Facultative	258	46	506	1288	304	213	91	266	246	275	238	1674	356	11	92	1033	42	391	67
143.41	-13.66	Hydnophytum_formicarum	Facultative	246	60	533	1500	302	189	113	258	234	265	223	1650	393	3	112	1143	12	523	20
143.41667	-13.66667	Hydnophytum_formicarum	Facultative	246	60	532	1498	302	189	113	258	234	265	223	1686	396	3	112	1154	12	537	21
143.4167	-13.6667	Hydnophytum_formicarum	Facultative	246	60	532	1498	302	189	113	258	234	265	223	1686	396	3	112	1154	12	537	21
145.9167	-17.35	Hydnophytum_formicarum	Facultative	247	38	349	2415	295	188	107	270	226	275	211	3653	629	95	62	1872	311	1727	490
92.924245	12.482688	Hydnophytum_formicarum	Facultative	274	12	376	630	292	259	33	276	269	284	264	2827	477	9	76	1337	31	754	63
98.28958	8.977963	Hydnophytum_formicarum	Facultative	274	27	505	621	303	250	53	271	273	284	267	3786	624	33	70	1841	101	463	351
98.410112	15.25266	Hydnophytum_formicarum	Facultative	260	61	467	1097	320	191	130	261	241	276	241	2313	529	5	97	1425	16	160	16
98.587769	12.261817	Hydnophytum_formicarum	Facultative	273	34	471	663	308	237	71	270	264	285	264	3828	842	12	94	2393	56	282	56
99.056289	-1.35514	Hydnophytum_formicarum	Facultative	267	16	543	379	282	252	30	262	272	272	261	3490	451	185	28	1291	585	585	1113
155	-6	Squamellaria_guppyana	Facultative	208	17	595	365	223	193	29	210	212	213	202	3389	319	248	8	957	775	858	875
146.66667	-7.35	Squamellaria_guppyana	Facultative	137	51	748	407	169	101	68	140	130	141	129	2503	265	119	23	781	403	747	426
155.340819	-6.095885	Squamellaria_guppyana	Facultative	260	18	593	381	275	244	31	254	265	265	254	3073	309	191	16	913	579	579	913
155.46667	-6.18333	Squamellaria_guppyana	Facultative	265	18	591	387	280	249	31	266	269	269	258	2997	277	211	7	814	657	679	801
155.46671	-6.183461	Squamellaria_guppyana	Facultative	265	18	591	387	280	249	31	266	269	269	258	2997	277	211	7	814	657	679	801
155.5	-6.25	Squamellaria_guppyana	Facultative	244	18	593	387	259	228	31	246	243	248	237	3154	347	211	19	1039	647	917	704
155.500011	-6.250128	Squamellaria_guppyana	Facultative	244	18	593	387	259	228	31	246	243	248	237	3154	347	211	19	1039	647	917	704
155.53333	-6.18333	Squamellaria_guppyana	Facultative	267	18	588	389	282	251	31	269	271	271	260	3097	283	226	7	841	687	760	808
155.5333333	-6.183419	Squamellaria_guppyana	Facultative	267	18	588	389	282	251	31	269	271	271	260	3097	283	226	7	841	687	760	808
155.54167	-6.19167	Squamellaria_guppyana	Facultative	271	18	588	387	286	255	31	273	275	276	265	2876	263	207	7	779	635	681	763
155.58333	-6.25	Squamellaria_guppyana	Facultative	250	18	585	390	265	234	31	253	249	255	244	3122	342	212	18	1006	650	889	727
155.616592	-6.218938	Squamellaria_guppyana	Facultative	270	18	584	393	285	255	31	274	269	275	264	2892	303	210	13	882	644	774	705
155.66667	-6.7	Squamellaria_guppyana	Facultative	264	18	580	403	279	247	31	257	267	268	257	4055	485	239	23	1389	746	775	1389
155.709952	-7.041964	Squamellaria_guppyana	Facultative	267	17	560	410	282	251	30	261	271	272	260	4097	449	264	17	1260	800	1096	1245
155.86667	-6.66667	Squamellaria_guppyana	Facultative	264	17	571	399	279	248	31	257	268	269	257	3661	372	242	12	1072	740	834	1072
155.866677	-6.666784	Squamellaria_guppyana	Facultative	264	17	571	399	279	248	31	257	268	269	257	3661	372	242	12	1072	740	834	1072
155.927138	-6.732092	Squamellaria_guppyana	Facultative	263	17	566	398	278	247	30	257	267	268	257	4033	441	257	14	1243	784	929	1243
156.96698	-7.997391	Squamellaria_guppyana	Facultative	266	15	529	397	280	252	28	270	264	272	260	3163	496	165	41	1354	515	1243	636
157.053918	-6.982132	Squamellaria_guppyana	Facultative	266	15	542	365	280	252	28	268	268	271	260	3885	412	255	12	1174	819	1012	966
157.721744	-8.493674	Squamellaria_guppyana	Facultative	273	14	532	392	286	259	27	276	274	278	267	3768	478	217	24	1308	689	1233	930
157.890476	-8.649367	Squamellaria_guppyana	Facultative	273	14	534	389	286	259	27	276	274	278	267	3443	534	181	42	1490	564	1332	693
158.561277	-7.640288	Squamellaria_guppyana	Facultative	272	15	562	325	284	258	26	274	271	276	266	3289	482	182	39	1382	558	1255	641
160.169341	-9.511457	Squamellaria_guppyana	Facultative	266	22	636	357	284	250	34	269	265	271	260	2322	313	135	34	918	416	778	424
161.869881	-10.475827	Squamellaria_guppyana	Facultative	265	13	507	445	278	252	26	269	265	271	258	3376	422	189	28	1239	614	1085	751
143.849979	-5.950096	Hydnophytum_hailans	Loss	125	45	771	301	155	96	59	127	121	127	119	2541	325	105	35	961	317	838	382
143.9	-6.183429	Hydnophytum_hailans	Loss	145	46	761	341	177	117	60	148	145	148	139	3543	392	205	18	1116	652	1001	763
143.949989	-6.166773	Hydnophytum_hailans	Loss	143	46	762	330	174	114	60	145	138	146	137	3461	371	202	16	1037	646	909	756
144.254256	-5.517674	Hydnophytum_hailans	Loss	162	47	797	229	192	133	59	164	159	164	158	3358	477	122	45	1395	372	1251	412
146.366645	-7.266784	Hydnophytum_hailans	Loss	153	52	748	389	187	117	69	155	147	156	145	2562	279	120	26	802	372	747	402
143.16667	-6.51667	Hydnophytum_hellwigii	Facultative	237	45	697	534	271	207	64	239	227	242	227	3914	383	274	10	1112	845	931	845
143.16667	-6.51667	Hydnophytum_hellwigii	Facultative	237	45	697	534	271	207	64	239	227	242	227	3914	383	274	10	1112	845	931	845
143.2	-6.55	Hydnophytum_hellwigii	Facultative	232	45	697	538	266	202	64	234	223	238	223	4674	451	329	9	1315	1015	1107	1015
144.5	-5.9	Hydnophytum_hellwigii	Facultative	157	47	796	243	187	128	59	159	154	159	153	2510	333	106	37	975	320	888	365
145.24122	-6.47877	Hydnophytum_hellwigii	Facultative	174	49	775	290	207	143	63	176	170	177	169	1955	254	71	36	755	224	589	253
146.05	-7.36667	Hydnophytum_hellwigii	Facultative	141	50	744	382	175	107	67	144	136	145	134	2994	325	158	22	943	488	878	490
146.05833	-7.375	Hydnophytum_hellwigii	Facultative	142	50	743	384	175	108	67	144	136	145	134	3120	337	164	22	983	508	915	510
146.66667	-7.35	Hydnophytum_hellwigii	Facultative	137	51	748	407	169	101	68	140	130	141	129	2503	265	119	23	781	403	747	426
146.66667	-7.33333	Hydnophytum_hellwigii	Facultative	163	51	743	427	196	128	69	167	157	167	156	2248	230	113	22	683	365	624	380
146.78333	-7.51667	Hydnophytum_hellwigii	Facultative	145	51	743	420	178	109	68	148	138	149	138	1969	240	83	32	687	281	665	291
147.166774	-7.416805	Hydnophytum_hellwigii	Facultative	262	43	668	571	293	229	64	264	269	269	253	2133	215	142	13	632	438	438	494
147.175	-7.425	Hydnophytum_hellwigii	Facultative	262	43	668	568	293	229	64	267	269	269	253	2121	210	144	12	624	464	464	479
147.25	-7.5	Hydnophytum_hellwigii	Facultative	242	41	667	555	272	210	62	247	233	249	233	2767	283	185	13	842	582	662	582
147.250097	-7.500106	Hydnophytum_hellwigii	Facultative	242	41	667	555	272	210	62	247	233	249	233	2767	283	185	13	842	582	662	582
147.641	-9.46561	Hydnophytum_hellwigii	Facultative	231	49	648	647	268	192	75	234	221	238	220	2679	302	101	30	888	342	798	357
147.666677	-8.766815	Hydnophytum_hellwigii	Facultative	241	56	698	522	280	200	80	246	233	246	232	2571	301	115	30	883	352	819	373
150.5	-10.25	Hydnophytum_hellwigii	Facultative	256	16	395	830	275	234	41	257	263	265	242	2521	269	142	17	778	441	558	610
150.91667	-5.46667	Hydnophytum_hellwigii	Facultative	262	29	686	336	284	242	43	265	262	265	256	4056	580	172	44	1725	531	950	926
150.916774	-5.466859	Hydnophytum_hellwigii	Facultative	260	29	687	335	281	239	43	262	259	263	253	4246	617	175	46	1836	541	1007	944
150.925	-5.475	Hydnophytum_hellwigii	Facultative	257	29	688	334	279	236	43	259	256	260	251	4425	643	183	45	1911	565	1049	984
151.003476	-10.275677	Hydnophytum_hellwigii	Facultative	266	12	325	834	283	247	36	255	273	275	253	3750	402	199	24	1180	615	689	1125
151.366656	-5.033526	Hydnophytum_hellwigii	Facultative	231	30	702	298	252	209	43	233	233	233	225	5282	574	291	21	1660	912	1117	1586
151.375	-5.04167	Hydnophytum_hellwigii	Facultative	237	30	701	300	258	215	43	231	239	239	231	5100	541	284	20	1565	893	1070	1565
152.000032	-4.583494	Hydnophytum_hellwigii	Facultative	231	26	688	286	250	212	38	233	231	234	226	3056	379	182	28	1086	552	803	635
152.003431	-3.239199	Hydnophytum_hellwigii	Facultative	267	15	634	227	278	254	24	269	267	270	263	4105	487	268	20	1354	848	922	947
152.00833	-4.59167	Hydnophytum_hellwigii	Facultative	235	26	687	287	254	216	38	237	234	238	230	2864	365	165	30	1045	501	768	574
156.96845	-7.959312	Hydnophytum_hellwigii	Facultative	266	15	527	398	279	251	28	269	263	271	259	3145	500	161	43	1376	505	1249	613
157.372198	-8.15376	Hydnophytum_hellwigii	Facultative	269	15	532	394	282	254	28	272	270	274	262	3497	526	191	37	1444	583	1321	756
137.948094	-3.370981	Hydnophytum_heterophyllum	Facultative	198	48	779	276	230	168	62	199	194	201	193	3590	454	234	23	1270	704	916	740
155.466667	-6.183429	Hydnophytum_kajewskii	Loss	265	18	591	387	280	249	31	266	269	269	258	2997	277	211	7	814	657	679	801
155.46667	-6.18333	Hydnophytum_kajewskii	Loss	265	18	591	387	280	249	31	266	269	269	258	2997	277	211	7	814	657	679	801
155.5	-6.33333	Hydnophytum_kajewskii	Loss	215	19	599	382	230	200	31	218	217	220	209	3592	349	245	12	1039	761	981	934
155.616677	-6.500085	Hydnophytum_kajewskii	Loss	184	18	600	381	199	169	31	178	189	189	178	4432	481	282	17	1423	874	874	1423
155.666635	-6.450085	Hydnophytum_kajewskii	Loss	233	18	589	391	248	217	31	226	238	238	226	3789	439	213	23	1289	661	661	1289
155.666667	-6.583733	Hydnophytum_kajewskii	Loss	243	18	587	396	258	227	31	236	247	248	236	4220	498	228	24	1448	708	755	1448
155.66667	-6.45	Hydnophytum_kajewskii	Loss	233	18	589	391	248	217	31	226	238	238	226	3789	439	213	23	1289	661	661	1289
155.66667	-6.7	Hydnophytum_kajewskii	Loss	264	18	580	403	279	247	31	257	267	268	257	4055	485	239	23	1389	746	775	1389
159.278	-8.072	Hydnophytum_kajewskii	Loss	257	15	569	317	270	244	26	260	256	261	252	3199	414	184	31	1223	574	1065	617
159.4578185	-8.1516862	Hydnophytum_kajewskii	Loss	253	15	569	317	266	240	26	256	252	257	248	2943	425	150	41	1250	468	1062	510
132.817632	-1.104296	Hydnophytum_kebarense	Facultative	224	45	758	269	253	193	60	226	227	227	219	2847	296	159	15	852	512	512	761
133.935489	-1.009858	Hydnophytum_kebarense	Facultative	237	26	707	226	256	219	36	238	238	240	234	2769	385	124	42	1093	378	715	435
138.5	-5	Hydnophytum_lauterbachii	Facultative	263	47	707	524	298	232	66	254	268	268	254	4114	439	261	18	1266	788	788	1266
138.500011	-5.000118	Hydnophytum_lauterbachii	Facultative	263	47	707	524	298	232	66	254	268	268	254	4114	439	261	18	1266	788	788	1266
141.33333	-6.16667	Hydnophytum_lauterbachii	Facultative	258	44	652	596	292	225	67	261	247	263	247	4677	587	288	22	1606	884	997	884
141.33333	-6.166795	Hydnophytum_lauterbachii	Facultative	258	44	652	596	292	225	67	261	247	263	247	4677	587	288	22	1606	884	997	884
141.333365	-6.166773	Hydnophytum_lauterbachii	Facultative	258	44	652	596	292	225	67	261	247	263	247	4677	587	288	22	1606	884	997	884
142.962139	-4.407551	Hydnophytum_linearifolium	Facultative	231	49	788	260	261	199	62	232	227	234	226	3425	410	179	24	1152	549	965	645
144.152167	-5.971513	Hydnophytum_linearifolium	Facultative	190	46	777	289	220	161	59	192	186	193	184	2413	255	132	19	745	418	698	489
146.504908	-6.712887	Hydnophytum_lucidulum	Facultative	244	52	747	414	277	208	69	247	241	248	236	1851	251	73	42	731	248	700	277
146.606874	-8.126576	Hydnophytum_lucidulum	Facultative	214	50	714	456	247	178	70	217	206	218	206	2309	340	83	47	1006	253	704	253
133.359924	-2.539096	Hydnophytum_magnifolium	Facultative	257	47	744	347	288	225	63	259	260	260	251	3134	314	200	14	919	619	619	731
133.554932	-2.694802	Hydnophytum_magnifolium	Facultative	256	50	750	343	288	222	66	258	252	259	250	3063	344	169	23	994	527	623	579
135.603391	-3.442064	Hydnophytum_magnifolium	Facultative	256	48	746	322	289	225	64	250	259	259	250	3813	361	259	9	1067	835	835	1067
140.5	-2.5	Hydnophytum_magnifolium	Facultative	204	31	769	173	223	184	40	203	202	206	201	2839	397	115	44	1145	373	639	373
140.527695	-2.544064	Hydnophytum_magnifolium	Facultative	255	32	774	168	275	234	42	255	252	257	252	2045	228	114	24	673	360	472	360
140.580052	-2.522564	Hydnophytum_magnifolium	Facultative	218	31	771	171	238	198	40	218	216	220	216	2334	275	130	25	785	406	648	406
140.664545	-2.533925	Hydnophytum_magnifolium	Facultative	238	32	774	167	258	217	41	238	235	240	235	2220	226	149	12	639	471	537	471
140.66962	-2.550621	Hydnophytum_magnifolium	Facultative	249	32	775	167	270	228	41	250	246	251	246	2160	219	145	12	620	461	525	461
140.885645	-2.668706	Hydnophytum_magnifolium	Facultative	267	36	785	166	290	244	46	267	265	269	265	2119	269	111	33	772	334	620	334
141.283312	-2.933451	Hydnophytum_magnifolium	Facultative	263	43	793	183	290	235	55	263	260	265	260	2262	266	140	22	752	431	623	431
141.28333	-2.93333	Hydnophytum_magnifolium	Facultative	263	43	793	183	290	235	55	263	260	265	260	2262	266	140	22	752	431	623	431
141.28343	-2.933387	Hydnophytum_magnifolium	Facultative	263	43	793	183	290	235	55	263	260	265	260	2262	266	140	22	752	431	623	431
141.349979	-3.200096	Hydnophytum_magnifolium	Facultative	242	50	801	194	272	210	62	243	238	244	238	2341	261	152	15	726	472	621	486
141.349989	-3.200118	Hydnophytum_magnifolium	Facultative	242	50	801	194	272	210	62	243	238	244	238	2341	261	152	15	726	472	621	486
141.35833	-3.20833	Hydnophytum_magnifolium	Facultative	243	50	801	195	273	211	62	244	239	245	239	2391	267	153	16	743	473	637	492
143.5	-5.600128	Hydnophytum_magnirubrum	Loss	108	45	776	289	138	80	58	110	104	111	103	3162	370	152	26	1081	467	948	530
143.849989	-5.950096	Hydnophytum_magnirubrum	Loss	125	45	771	301	155	96	59	127	121	127	119	2541	325	105	35	961	317	838	382
143.949989	-6.116763	Hydnophytum_magnirubrum	Loss	126	46	765	320	156	97	60	124	121	128	120	3448	356	204	15	1027	644	879	760
143.953701	-6.117115	Hydnophytum_magnirubrum	Loss	128	46	765	320	159	100	60	127	124	131	122	3487	360	207	15	1038	653	888	767
138.000365	-2.999775	Hydnophytum_mamberamoense	Facultative	265	48	791	236	295	235	60	266	262	267	261	3221	346	237	10	963	731	753	749
138.333344	-2.666752	Hydnophytum_mamberamoense	Facultative	247	46	793	220	275	217	58	247	249	249	243	3655	359	263	8	997	822	822	902
149.083247	-9.750053	Hydnophytum_mayuense	Facultative	149	46	664	584	184	115	69	154	140	156	140	2523	309	106	34	917	344	871	344
132.12	-1.130107	Hydnophytum_microphyllum	Facultative	249	41	748	275	276	221	55	249	252	252	245	3437	362	207	14	1022	647	647	909
132.48333	-1.15	Hydnophytum_microphyllum	Facultative	232	45	758	279	261	202	60	232	235	235	227	3683	381	214	14	1081	680	680	986
143.849989	-5.950117	Hydnophytum_minirubrum	Loss	125	45	771	301	155	96	59	127	121	127	119	2541	325	105	35	961	317	838	382
143.949979	-6.116848	Hydnophytum_minirubrum	Loss	128	46	765	320	159	100	60	127	124	131	122	3487	360	207	15	1038	653	888	767
143.983333	-5.783429	Hydnophytum_minirubrum	Loss	116	46	783	270	146	88	58	118	113	119	111	3119	380	143	32	1137	451	1052	530
149.175	-9.625	Hydnophytum_montis-kani	Facultative	232	45	634	678	267	196	71	239	221	240	221	2697	328	85	38	966	284	961	284
126.878855	4.31426	Hydnophytum_morotaiense	Facultative	273	14	582	259	284	261	23	269	275	276	268	3098	400	184	21	1104	562	786	854
128.610389	2.400942	Hydnophytum_morotaiense	Facultative	273	14	624	230	285	262	22	275	276	276	270	2128	236	140	18	706	436	646	469
128.650214	2.482241	Hydnophytum_morotaiense	Facultative	258	14	628	228	269	247	22	260	261	261	255	2922	315	187	17	941	561	881	723
147	-2.16667	Hydnophytum_moseleyanum	Facultative	261	15	644	205	271	248	24	257	262	263	257	4466	472	286	15	1382	889	1005	1382
151	-5.66667	Hydnophytum_moseleyanum	Facultative	226	30	692	380	248	205	43	220	228	230	220	4306	583	226	28	1702	726	1024	1702
122.284913	6.88116	Hydnophytum_moseleyanum	Facultative	277	14	615	232	290	267	23	276	277	282	274	1711	233	60	46	665	180	417	189
124.188497	7.214871	Hydnophytum_moseleyanum	Facultative	276	41	666	407	311	249	62	272	274	283	272	2358	297	106	36	875	320	418	677
131.28061	-0.833356	Hydnophytum_moseleyanum	Facultative	258	22	673	264	274	241	33	258	260	261	253	3260	388	215	19	1110	675	676	844
131.280866	-0.936367	Hydnophytum_moseleyanum	Facultative	267	22	668	280	283	250	33	266	268	270	262	2678	320	172	20	920	537	561	715
134.58333	-6.5	Hydnophytum_moseleyanum	Facultative	268	16	405	722	287	248	39	272	268	275	255	2722	345	75	43	1001	251	751	371
134.589875	-6.312458	Hydnophytum_moseleyanum	Facultative	267	18	431	695	288	247	41	271	267	274	255	2806	350	83	41	1014	277	789	398
140.25	-3.66667	Hydnophytum_moseleyanum	Facultative	260	54	801	191	294	226	68	260	257	262	256	2646	344	118	34	975	370	784	408
140.5	-2.5	Hydnophytum_moseleyanum	Facultative	204	31	769	173	223	184	40	203	202	206	201	2839	397	115	44	1145	373	639	373
140.91667	-6.58333	Hydnophytum_moseleyanum	Facultative	258	45	636	540	296	225	71	260	249	265	249	3537	467	169	30	1295	521	781	578
141.25	-2.83333	Hydnophytum_moseleyanum	Facultative	258	40	789	178	283	232	51	258	256	260	255	2319	249	155	13	700	491	585	494
141.25	-8.08333	Hydnophytum_moseleyanum	Facultative	259	48	585	687	304	222	82	260	248	269	248	1996	304	53	55	889	179	371	179
141.35	-2.75	Hydnophytum_moseleyanum	Facultative	259	37	781	180	282	235	47	259	261	261	256	2700	307	185	15	868	581	627	589
141.583	-2.83333	Hydnophytum_moseleyanum	Facultative	266	38	778	191	290	241	49	266	262	268	262	2442	307	138	26	864	430	681	430
141.58333	-2.83333	Hydnophytum_moseleyanum	Facultative	266	38	780	190	290	241	49	267	263	268	263	2361	292	138	24	821	430	645	430
141.59167	-2.84167	Hydnophytum_moseleyanum	Facultative	266	38	780	193	290	241	49	267	263	269	263	2303	291	130	26	819	406	643	406
141.63333	-8.73333	Hydnophytum_moseleyanum	Facultative	260	44	553	799	304	224	80	263	247	270	247	1822	298	45	58	852	160	527	160
141.83333	-8.68333	Hydnophytum_moseleyanum	Facultative	259	44	558	794	302	223	79	263	246	269	246	1824	290	49	52	816	178	510	178
142.08333	-9	Hydnophytum_moseleyanum	Facultative	261	38	535	839	299	228	71	265	253	272	247	1615	275	39	55	771	119	390	160
142.4	-11.4	Hydnophytum_moseleyanum	Facultative	261	34	470	1053	297	224	73	268	251	275	244	1588	391	6	106	1039	20	489	28
142.4	-10.9	Hydnophytum_moseleyanum	Facultative	263	23	401	1034	290	233	57	271	251	276	246	1913	427	6	105	1263	21	492	34
142.4008694	-11.3986324	Hydnophytum_moseleyanum	Facultative	261	34	470	1053	297	224	73	268	251	275	244	1588	391	6	106	1039	20	489	28
142.5	-10.8	Hydnophytum_moseleyanum	Facultative	264	20	377	1036	290	236	54	270	252	276	247	1933	416	7	100	1223	25	509	41
142.5008677	-10.79863586	Hydnophytum_moseleyanum	Facultative	264	20	377	1036	290	236	54	270	252	276	247	1933	416	7	100	1223	25	509	41
142.6	-11.2	Hydnophytum_moseleyanum	Facultative	262	29	444	1048	294	229	65	270	251	276	245	1871	430	8	102	1212	28	518	43
142.6	-9.400000001	Hydnophytum_moseleyanum	Facultative	265	22	434	908	291	239	52	270	254	275	249	1483	276	18	71	808	59	405	95
142.7	-11.7	Hydnophytum_moseleyanum	Facultative	257	38	486	1086	296	218	78	263	246	272	240	1834	393	10	96	1119	35	558	52
142.7	-11.6	Hydnophytum_moseleyanum	Facultative	257	36	478	1074	295	220	75	265	247	272	240	1843	423	10	99	1157	34	542	49
142.7	-9.400000001	Hydnophytum_moseleyanum	Facultative	265	21	422	910	290	240	50	270	254	275	250	1459	267	19	70	798	62	399	96
142.8	-11.9	Hydnophytum_moseleyanum	Facultative	261	40	490	1130	302	220	82	267	250	276	243	1615	353	8	99	1002	29	466	44
142.8	-11.8	Hydnophytum_moseleyanum	Facultative	263	38	482	1116	302	223	78	269	252	278	245	1645	353	9	96	1001	32	480	49
142.83333	-4.08333	Hydnophytum_moseleyanum	Facultative	261	49	790	252	291	229	62	262	257	264	256	2412	294	119	26	821	373	714	429
142.9	-12.5	Hydnophytum_moseleyanum	Facultative	252	55	531	1232	304	201	103	259	242	268	233	1808	399	7	103	1189	26	514	55
142.9	-11.9	Hydnophytum_moseleyanum	Facultative	263	37	479	1133	301	224	77	270	252	278	245	1644	349	10	95	996	35	465	52
142.9008647	-11.89862894	Hydnophytum_moseleyanum	Facultative	263	37	479	1133	301	224	77	270	252	278	245	1644	349	10	95	996	35	465	52
143.1	-4.13333	Hydnophytum_moseleyanum	Facultative	262	48	793	240	292	231	60	264	258	265	258	2295	274	118	26	769	356	678	403
143.1	-11.9	Hydnophytum_moseleyanum	Facultative	264	30	441	1143	297	229	68	273	252	278	246	1684	352	12	93	1028	43	426	65
143.11667	-4.21667	Hydnophytum_moseleyanum	Facultative	263	48	794	243	292	232	61	264	259	266	259	2344	277	122	25	778	366	689	418
143.2	-12.7	Hydnophytum_moseleyanum	Facultative	253	50	518	1283	302	205	97	262	242	270	233	1766	371	10	96	1104	38	430	59
143.2	-3.7	Hydnophytum_moseleyanum	Facultative	255	41	781	226	279	227	52	256	251	257	251	1844	185	114	16	550	349	486	362
143.22	-12.72	Hydnophytum_moseleyanum	Facultative	244	50	522	1259	292	196	96	251	233	260	224	2023	433	12	94	1267	46	487	73
143.2858	-12.7439	Hydnophytum_moseleyanum	Facultative	259	48	510	1305	306	211	94	267	247	276	239	1537	318	9	95	952	35	357	57
143.3	-13.8	Hydnophytum_moseleyanum	Facultative	220	67	554	1473	280	159	121	231	209	239	197	1754	433	3	115	1267	11	555	16
143.3	-14	Hydnophytum_moseleyanum	Facultative	247	71	545	1615	311	181	130	258	235	268	221	1284	298	2	112	893	7	442	12
143.4	-13.8	Hydnophytum_moseleyanum	Facultative	236	63	540	1512	294	177	117	246	224	255	212	1698	394	3	111	1158	12	587	17
143.4	-13.7	Hydnophytum_moseleyanum	Facultative	243	61	536	1502	300	185	114	253	231	262	220	1679	392	3	111	1141	12	553	20
143.43333	-5.63333	Hydnophytum_moseleyanum	Facultative	123	45	772	293	153	95	59	125	119	125	118	2868	301	161	17	877	493	782	559
143.5	-13.5	Hydnophytum_moseleyanum	Facultative	254	53	515	1462	304	202	102	264	241	272	231	1575	369	4	108	1078	16	462	32
143.5	-13.8	Hydnophytum_moseleyanum	Facultative	260	59	522	1572	316	202	114	273	247	280	236	1478	347	3	112	1009	11	500	17
143.58333	-4.66667	Hydnophytum_moseleyanum	Facultative	263	48	800	220	292	233	59	264	260	266	259	2455	296	117	28	837	359	750	411
143.59167	-4.675	Hydnophytum_moseleyanum	Facultative	263	48	799	221	292	233	59	264	260	266	259	2419	293	115	28	830	352	735	403
143.66667	-3.58333	Hydnophytum_moseleyanum	Facultative	266	32	765	203	286	244	41	267	263	269	263	1798	181	122	13	531	367	455	379
143.675	-3.59167	Hydnophytum_moseleyanum	Facultative	266	32	763	206	285	244	42	267	262	268	262	1843	188	125	13	543	375	465	385
143.7	-14.4	Hydnophytum_moseleyanum	Facultative	261	68	527	1736	323	194	129	274	235	283	233	1282	319	2	113	934	7	445	14
144.76667	-4.08333	Hydnophytum_moseleyanum	Facultative	266	29	807	107	284	248	36	266	266	267	264	2463	290	94	32	835	294	808	402
144.775	-4.09167	Hydnophytum_moseleyanum	Facultative	266	29	808	105	284	248	36	266	266	267	264	2484	293	95	32	840	297	817	406
145.41667	-5.16667	Hydnophytum_moseleyanum	Facultative	257	41	828	72	283	233	49	257	257	258	256	3583	382	170	25	1134	547	1069	650
145.425	-5.175	Hydnophytum_moseleyanum	Facultative	260	41	827	71	286	236	49	260	260	261	259	3136	335	147	26	993	473	942	563
145.73333	-5.9	Hydnophytum_moseleyanum	Facultative	250	48	810	141	281	221	59	250	248	252	248	1814	262	57	45	751	183	443	187
145.83333	-5.83333	Hydnophytum_moseleyanum	Facultative	220	47	812	119	249	192	58	220	218	221	218	2539	332	91	44	978	274	600	297
146.59167	-6.675	Hydnophytum_moseleyanum	Facultative	254	51	746	428	287	219	68	258	251	259	247	1776	234	80	38	685	259	664	308
146.667	-7.16667	Hydnophytum_moseleyanum	Facultative	213	51	733	464	246	177	69	218	210	218	205	1680	215	71	36	615	244	586	257
146.67	-7.17	Hydnophytum_moseleyanum	Facultative	214	51	733	466	248	178	69	219	211	219	206	1692	216	71	36	618	245	593	257
146.675	-7.175	Hydnophytum_moseleyanum	Facultative	209	51	733	464	242	173	69	214	206	214	201	1753	227	73	37	651	251	624	264
146.78333	-7.51667	Hydnophytum_moseleyanum	Facultative	145	51	743	420	178	109	68	148	138	149	138	1969	240	83	32	687	281	665	291
146.78333	-6.66667	Hydnophytum_moseleyanum	Facultative	258	48	719	478	291	224	67	262	254	263	250	2079	218	130	18	643	405	625	505
146.797706	-2.166084	Hydnophytum_moseleyanum	Facultative	274	15	646	202	285	261	23	271	276	276	271	3940	389	285	12	1163	856	927	1163
146.91667	-2.16667	Hydnophytum_moseleyanum	Facultative	267	15	643	203	278	254	24	269	268	269	264	3977	352	285	6	1034	876	947	1034
146.93333	-6.66667	Hydnophytum_moseleyanum	Facultative	247	45	696	510	279	214	65	239	249	253	239	3769	382	264	11	1140	833	849	1140
147.41667	-9.58333	Hydnophytum_moseleyanum	Facultative	257	40	607	717	288	222	66	262	244	264	244	1581	230	46	46	653	162	478	162
147.78333	-5.48333	Hydnophytum_moseleyanum	Facultative	263	16	587	328	276	249	27	266	262	266	257	3371	553	124	55	1603	398	1493	498
150.25833	-10.375	Hydnophytum_moseleyanum	Facultative	259	20	433	846	281	236	45	261	267	269	246	2369	266	130	20	762	408	488	590
150.640771	-5.557919	Hydnophytum_moseleyanum	Facultative	262	30	697	315	284	242	42	264	262	265	256	4102	566	191	40	1698	579	928	916
151.38333	-5	Hydnophytum_moseleyanum	Facultative	252	30	698	292	274	231	43	254	255	255	247	4845	651	250	33	1801	765	1100	1210
151.8	-5.06667	Hydnophytum_moseleyanum	Facultative	231	29	689	366	252	210	42	225	233	235	225	4183	479	228	19	1376	738	1099	1376
151.8	-5.07	Hydnophytum_moseleyanum	Facultative	237	29	687	373	257	215	42	230	239	240	230	3999	451	224	19	1295	710	1064	1295
152.057675	-3.298803	Hydnophytum_moseleyanum	Facultative	273	16	638	223	284	260	24	274	272	275	268	3583	349	258	10	1006	793	878	914
152.16667	-4.38333	Hydnophytum_moseleyanum	Facultative	246	24	676	280	264	228	36	247	245	249	241	3087	310	208	14	906	642	862	721
155.53333	-6.18333	Hydnophytum_moseleyanum	Facultative	267	18	588	389	282	251	31	269	271	271	260	3097	283	226	7	841	687	760	808
159.814296	-8.412135	Hydnophytum_moseleyanum	Facultative	273	15	571	321	286	260	26	276	273	278	268	2790	336	172	24	987	538	866	568
130.441641	-0.121662	Hydnophytum_multituberosum	Facultative	260	14	577	275	272	248	24	261	257	264	256	2612	312	136	26	888	442	581	463
130.56661	-0.143973	Hydnophytum_multituberosum	Facultative	271	14	585	269	283	259	24	272	272	275	267	1753	206	94	26	591	301	384	315
146.666656	-7.4501128	Hydnophytum_myrtifolium	Loss	132	51	748	402	165	97	68	135	126	136	125	2061	230	94	26	656	306	607	320
146.666688	-7.333429	Hydnophytum_myrtifolium	Loss	163	51	743	427	196	128	69	167	157	167	156	2248	230	113	22	683	365	624	380
146.716667	-6.850096	Hydnophytum_myrtifolium	Loss	138	50	750	399	171	105	66	143	136	143	132	3254	335	195	15	975	621	922	764
146.71667	-6.85	Hydnophytum_myrtifolium	Loss	138	50	750	399	171	105	66	143	136	143	132	3254	335	195	15	975	621	922	764
146.725	-6.85833	Hydnophytum_myrtifolium	Loss	132	50	750	397	165	99	66	135	130	137	126	3473	334	225	9	944	711	861	886
146.78333	-7.51667	Hydnophytum_myrtifolium	Loss	145	51	743	420	178	109	68	148	138	149	138	1969	240	83	32	687	281	665	291
147.16667	-8.58333	Hydnophytum_myrtifolium	Loss	148	53	730	404	183	110	73	151	142	152	141	2994	421	88	47	1253	277	1163	302
147.216667	-8.616752	Hydnophytum_myrtifolium	Loss	164	54	725	421	199	125	74	166	157	168	156	2719	298	113	28	866	352	814	385
147.233301	-8.100096	Hydnophytum_myrtifolium	Loss	121	51	743	396	153	84	69	123	114	125	114	3266	347	164	24	1020	500	888	516
147.299989	-8.583482	Hydnophytum_myrtifolium	Loss	129	54	736	393	164	90	74	132	123	133	122	3073	447	96	50	1299	296	1266	328
147.33333	-8.41667	Hydnophytum_myrtifolium	Loss	68	54	757	349	102	31	71	72	63	72	63	2888	395	101	45	1173	311	1137	333
147.432956	-8.651273	Hydnophytum_myrtifolium	Loss	70	55	751	355	105	31	73	73	64	73	64	3644	444	142	35	1281	436	1281	476
147.533323	-8.883439	Hydnophytum_myrtifolium	Loss	79	55	739	379	115	40	75	83	72	83	72	3558	385	154	28	1143	472	1143	514
147.533333	-8.88346	Hydnophytum_myrtifolium	Loss	79	55	739	379	115	40	75	83	72	83	72	3558	385	154	28	1143	472	1143	514
147.533365	-8.883492	Hydnophytum_myrtifolium	Loss	59	55	746	363	95	20	74	62	53	62	53	3670	410	156	29	1210	479	1210	520
147.629988	-8.90607	Hydnophytum_myrtifolium	Loss	135	56	722	438	173	95	77	139	128	140	128	4203	460	206	24	1352	623	1292	678
147.7	-9.066794	Hydnophytum_myrtifolium	Loss	116	56	720	440	154	76	78	121	109	121	109	3949	489	153	35	1435	468	1271	523
153.486855	-11.481374	Hydnophytum_orichalcum	Facultative	261	11	327	785	277	243	34	269	248	270	248	1981	288	79	43	827	248	690	248
154.159973	-11.377843	Hydnophytum_orichalcum	Facultative	269	11	349	741	285	252	33	275	271	278	258	3302	371	205	15	1056	688	826	705
127.315457	0.7813	Hydnophytum_ovatum	Facultative	247	23	727	214	263	231	32	247	245	249	243	2785	315	160	20	927	493	896	591
127.31993	0.77438	Hydnophytum_ovatum	Facultative	254	23	724	214	270	238	32	254	252	256	250	2587	308	156	22	900	480	859	574
127.326097	0.830057	Hydnophytum_ovatum	Facultative	238	23	727	213	254	222	32	240	236	240	235	2731	309	116	27	878	354	823	418
127.33333	0.8	Hydnophytum_ovatum	Facultative	180	24	741	223	196	164	32	183	177	183	176	3313	359	178	19	1039	547	1039	652
127.339315	0.819378	Hydnophytum_ovatum	Facultative	213	24	733	220	229	196	32	216	210	216	209	2982	318	139	23	910	427	910	509
127.427834	0.683083	Hydnophytum_ovatum	Facultative	233	25	728	222	250	216	34	234	231	236	230	2548	264	144	17	784	464	742	583
136.243083	-3.853265	Hydnophytum_pauper	Loss	145	49	752	368	180	114	66	140	148	149	139	4229	475	257	17	1342	793	1116	1309
137.199807	-3.519141	Hydnophytum_pauper	Loss	164	50	773	307	197	133	65	164	166	167	158	3959	421	246	14	1226	789	937	1027
145.24122	-6.47877	Hydnophytum_petiolatum	Facultative	174	49	775	290	207	143	63	176	170	177	169	1955	254	71	36	755	224	589	253
151.000021	-10.03346	Hydnophytum_petiolatum_var._argentatum	Loss	240	12	346	773	257	222	35	230	246	249	228	4652	520	242	24	1495	738	890	1360
151.001394	-10.039371	Hydnophytum_petiolatum_var._argentatum	Loss	236	12	348	766	252	218	34	225	242	244	223	4923	557	257	26	1607	777	866	1472
151.001845	-10.036762	Hydnophytum_petiolatum_var._argentatum	Loss	236	12	348	766	252	218	34	225	242	244	223	4923	557	257	26	1607	777	866	1472
152.8	-10.650543	Hydnophytum_petiolatum_var._auridemens	Facultative	257	11	348	733	272	240	32	262	245	265	245	3318	360	180	20	1052	554	911	554
152.803605	-10.656712	Hydnophytum_petiolatum_var._auridemens	Facultative	257	11	348	733	272	240	32	262	245	265	245	3318	360	180	20	1052	554	911	554
152.803777	-10.649779	Hydnophytum_petiolatum_var._auridemens	Facultative	259	11	346	733	274	242	33	264	247	267	247	3272	356	178	20	1037	548	893	548
152.808412	-10.655526	Hydnophytum_petiolatum_var._auridemens	Facultative	259	11	346	734	274	242	33	264	247	267	247	3241	359	179	19	1031	551	863	551
141.333301	-6.166784	Hydnophytum_petiolatum_var._contortum	Facultative	258	44	652	596	292	225	67	261	247	263	247	4677	587	288	22	1606	884	997	884
146.783355	-6.666848	Hydnophytum_petiolatum_var._contortum	Facultative	256	48	718	480	289	222	67	261	253	262	248	2118	227	130	19	668	406	644	505
147.017428	-6.734335	Hydnophytum_petiolatum_var._contortum	Facultative	262	43	674	555	294	230	64	253	269	269	253	3607	405	220	18	1189	676	676	1189
147.423091	-9.411759	Hydnophytum_petiolatum_var._contortum	Facultative	233	45	642	632	267	197	70	238	224	240	222	2105	260	68	36	766	237	610	248
147.429936	-9.426053	Hydnophytum_petiolatum_var._contortum	Facultative	234	45	639	639	267	197	70	239	224	240	223	1985	255	62	39	753	216	567	224
135.564939	-3.491412	Hydnophytum_petiolatum_var._lacum	Facultative	252	47	746	327	285	221	64	253	256	256	246	4419	414	296	8	1200	966	966	1191
136.246545	-3.92825	Hydnophytum_petiolatum_var._lacum	Facultative	150	48	745	390	183	119	64	144	153	153	142	3477	395	203	18	1126	634	928	1075
141.466677	-4.166806	Hydnophytum_petiolatum_var._ledermanii	Facultative	221	55	788	254	256	187	69	223	217	224	217	3563	404	204	18	1121	618	865	751
141.70484	-5.785593	Hydnophytum_petiolatum_var._nigrescens	Facultative	259	44	666	565	293	226	66	262	264	264	248	4732	538	312	16	1519	963	1164	1065
131.3016	-0.909389	Hydnophytum_petiolatum_var._petiolatum	Facultative	267	23	675	273	283	250	34	266	268	270	262	2584	310	161	21	892	505	542	692
131.306407	-0.927416	Hydnophytum_petiolatum_var._petiolatum	Facultative	267	23	673	277	283	249	34	266	267	270	262	2636	317	165	21	915	516	549	711
131.458145	-1.370466	Hydnophytum_petiolatum_var._petiolatum	Facultative	263	26	678	339	282	243	39	262	266	266	257	3366	404	195	28	1209	588	660	1062
132.314865	-2.928599	Hydnophytum_petiolatum_var._petiolatum	Facultative	263	22	604	427	281	244	37	257	266	267	255	3376	458	155	36	1310	488	701	1206
115.552169	-2.509539	Hydnophytum_puffii	Facultative	260	50	696	282	298	226	72	257	258	265	257	2156	300	91	36	822	296	377	822
116.154693	-0.544426	Hydnophytum_puffii	Facultative	264	47	770	197	294	233	61	267	262	267	262	2339	268	112	28	784	348	702	377
116.282252	5.155443	Hydnophytum_puffii	Facultative	249	58	768	430	288	212	76	255	252	255	243	1719	192	124	12	519	376	519	430
116.445943	5.081344	Hydnophytum_puffii	Facultative	242	60	775	414	282	205	77	248	245	248	236	1800	193	125	11	535	387	535	472
116.5	-0.000129	Hydnophytum_puffii	Facultative	264	47	803	208	292	234	59	267	262	267	261	2287	251	114	26	747	348	705	674
147	-6.66667	Hydnophytum_radicans	Facultative	258	43	681	537	290	226	64	250	265	265	250	3515	388	219	17	1146	677	677	1146
131.284435	-0.844342	Hydnophytum_radicans	Facultative	259	22	674	266	275	242	33	258	259	262	254	3208	400	191	24	1150	598	678	883
132.311909	-2.919892	Hydnophytum_radicans	Facultative	260	22	607	423	278	241	37	253	263	264	252	3512	482	156	38	1378	490	735	1270
132.714893	-5.752303	Hydnophytum_radicans	Facultative	268	12	350	742	284	250	34	274	260	275	255	2815	478	59	62	1358	187	975	238
132.735346	-5.76453	Hydnophytum_radicans	Facultative	267	12	351	741	283	249	34	272	258	274	254	3018	473	73	54	1346	231	992	294
133.982402	-0.904693	Hydnophytum_radicans	Facultative	265	23	696	215	282	248	34	266	268	268	262	2529	303	132	28	899	398	398	551
134.364655	-6.104942	Hydnophytum_radicans	Facultative	264	21	467	659	287	243	44	269	257	271	252	2924	396	86	45	1143	285	472	385
135.778181	-1.767136	Hydnophytum_radicans	Facultative	271	18	661	216	285	257	28	271	274	274	268	3277	359	211	15	1025	655	655	752
141.25	-2.83333	Hydnophytum_radicans	Facultative	258	40	789	178	283	232	51	258	256	260	255	2319	249	155	13	700	491	585	494
141.250032	-2.833526	Hydnophytum_radicans	Facultative	259	41	790	180	284	233	51	260	258	261	256	2259	244	151	14	687	479	566	480
141.25833	-2.84167	Hydnophytum_radicans	Facultative	257	41	788	183	283	231	51	258	254	260	254	2326	252	153	14	709	487	591	487
141.28333	-2.93333	Hydnophytum_radicans	Facultative	263	43	793	183	290	235	55	263	260	265	260	2262	266	140	22	752	431	623	431
141.283494	-2.933451	Hydnophytum_radicans	Facultative	263	43	793	183	290	235	55	263	260	265	260	2262	266	140	22	752	431	623	431
141.33333	-6.16667	Hydnophytum_radicans	Facultative	258	44	652	596	292	225	67	261	247	263	247	4677	587	288	22	1606	884	997	884
141.58	-2.83	Hydnophytum_radicans	Facultative	266	38	778	191	290	241	49	266	262	268	262	2442	307	138	26	864	430	681	430
141.58333	-2.83333	Hydnophytum_radicans	Facultative	266	38	780	190	290	241	49	267	263	268	263	2361	292	138	24	821	430	645	430
141.583344	-2.833462	Hydnophytum_radicans	Facultative	266	38	780	190	290	241	49	267	263	268	263	2361	292	138	24	821	430	645	430
141.59167	-2.84167	Hydnophytum_radicans	Facultative	266	38	780	193	290	241	49	267	263	269	263	2303	291	130	26	819	406	643	406
141.66667	-5.75	Hydnophytum_radicans	Facultative	260	44	667	565	294	227	66	263	265	265	249	4762	509	308	12	1433	973	1128	1133
141.699936	-5.76687	Hydnophytum_radicans	Facultative	260	44	668	560	294	228	66	264	265	266	250	4288	487	284	16	1378	878	1056	958
142.200043	-5.216848	Hydnophytum_radicans	Facultative	159	46	744	373	191	129	62	158	163	163	152	3846	365	271	9	1060	839	839	965
142.20833	-5.225	Hydnophytum_radicans	Facultative	171	46	740	380	203	140	62	170	175	175	164	3724	352	265	10	1055	801	801	961
142.67	-4.5	Hydnophytum_radicans	Facultative	223	50	782	280	254	191	63	225	219	226	218	3298	378	189	19	1066	577	836	682
143.849903	-6.5336	Hydnophytum_radicans	Facultative	186	46	733	449	220	157	63	185	185	191	178	3440	340	249	10	1018	772	823	859
143.85	-6.5333	Hydnophytum_radicans	Facultative	187	46	734	447	220	157	63	185	186	191	179	3232	324	236	11	968	729	762	818
143.85	-6.53333	Hydnophytum_radicans	Facultative	187	46	734	447	220	157	63	185	186	191	179	3232	324	236	11	968	729	762	818
143.883269	-6.61688	Hydnophytum_radicans	Facultative	203	46	724	479	237	173	64	201	202	208	195	3017	289	218	9	859	686	756	738
143.89167	-6.625	Hydnophytum_radicans	Facultative	205	46	724	481	238	175	64	209	203	210	196	2789	274	196	10	798	617	734	660
144.166656	-5.583611	Hydnophytum_radicans	Facultative	199	46	789	242	229	170	59	200	195	201	194	2152	273	92	33	795	282	688	314
144.166667	-5.583483	Hydnophytum_radicans	Facultative	199	46	789	242	229	170	59	200	195	201	194	2152	273	92	33	795	282	688	314
144.16667	-5.58333	Hydnophytum_radicans	Facultative	200	46	789	241	230	171	59	201	196	202	195	2134	273	91	34	798	278	692	309
144.175	-5.59167	Hydnophytum_radicans	Facultative	199	46	789	242	228	170	59	200	195	201	194	2140	275	90	35	807	275	704	306
145.116645	-7.516805	Hydnophytum_radicans	Facultative	258	41	660	621	289	226	63	260	260	264	247	3132	356	157	19	934	569	783	774
145.24122	-6.47877	Hydnophytum_radicans	Facultative	174	49	775	290	207	143	63	176	170	177	169	1955	254	71	36	755	224	589	253
145.66667	-7.5	Hydnophytum_radicans	Facultative	248	45	693	519	279	215	65	245	252	252	238	3110	330	199	14	914	681	725	726
145.716656	-6.783482	Hydnophytum_radicans	Facultative	196	51	751	348	230	162	68	198	190	199	189	1506	196	53	39	576	161	486	175
146.08333	-6.16667	Hydnophytum_radicans	Facultative	242	50	798	206	274	210	63	243	238	244	238	1733	235	49	45	699	157	465	157
146.750021	-6.666805	Hydnophytum_radicans	Facultative	257	49	724	467	290	223	67	262	254	263	250	1994	215	120	19	632	375	608	468
146.833333	-6.750139	Hydnophytum_radicans	Facultative	197	47	722	458	230	164	66	190	199	203	190	3596	334	248	10	1000	782	932	1000
146.84167	-6.75833	Hydnophytum_radicans	Facultative	208	47	719	467	240	174	66	200	210	213	200	3608	352	258	9	1052	818	854	1052
146.951248	-6.748972	Hydnophytum_radicans	Facultative	261	45	684	541	293	228	66	252	267	267	252	3360	375	208	18	1109	632	632	1109
147.009613	-6.623779	Hydnophytum_radicans	Facultative	254	43	682	528	286	222	63	245	261	261	245	3555	392	215	17	1152	669	669	1152
147.01667	-6.66667	Hydnophytum_radicans	Facultative	258	43	678	541	290	227	63	250	265	265	250	3603	401	218	18	1183	676	676	1183
147.03931	-6.729964	Hydnophytum_radicans	Facultative	261	43	668	563	293	229	64	252	268	268	252	3722	420	223	18	1232	686	686	1232
147.04961	-6.70656	Hydnophytum_radicans	Facultative	261	42	669	557	293	229	63	252	268	268	252	3708	418	223	18	1228	689	689	1228
147.349968	-6.466848	Hydnophytum_radicans	Facultative	191	32	632	518	217	167	50	183	198	198	183	3799	405	241	17	1189	731	731	1189
147.587	-9.43134	Hydnophytum_radicans	Facultative	238	49	647	643	274	199	75	241	228	244	227	2382	300	99	27	808	337	712	353
147.61667	-9.18333	Hydnophytum_radicans	Facultative	211	54	681	553	249	170	79	215	202	216	201	2762	376	93	41	1088	296	848	325
147.617139	-9.183407	Hydnophytum_radicans	Facultative	211	54	681	553	249	170	79	215	202	216	201	2762	376	93	41	1088	296	848	325
147.75	-8.83333	Hydnophytum_radicans	Facultative	231	56	697	526	269	189	80	236	222	236	222	3206	389	145	31	1141	442	1034	469
147.750011	-8.833482	Hydnophytum_radicans	Facultative	235	56	698	525	274	194	80	240	226	240	226	3065	390	134	34	1131	407	989	432
147.75833	-8.84167	Hydnophytum_radicans	Facultative	227	56	700	521	266	186	80	232	219	233	219	3241	426	140	35	1225	426	1045	450
148.48333	-8.9	Hydnophytum_radicans	Facultative	259	49	675	558	294	222	72	265	250	265	250	2776	342	121	32	968	373	968	373
149.08333	-9.75	Hydnophytum_radicans	Facultative	149	46	664	584	184	115	69	154	140	156	140	2523	309	106	34	917	344	871	344
149.16667	-9.61667	Hydnophytum_radicans	Facultative	235	45	634	680	270	198	71	241	223	242	223	2600	317	79	39	941	265	933	265
149.166699	-9.616878	Hydnophytum_radicans	Facultative	231	45	635	675	266	195	71	238	219	238	219	2677	326	84	38	962	280	956	280
150.783333	-9.75019	Hydnophytum_radicans	Facultative	224	13	379	729	241	206	34	221	230	233	213	3846	384	221	17	1148	677	823	885
136.112827	-1.821909	Hydnophytum_ramispinum	Facultative	263	21	692	207	278	247	31	260	265	265	259	3529	347	232	12	1010	724	724	889
137.131356	-3.474136	Hydnophytum_ramispinum	Facultative	198	50	771	303	232	167	65	194	201	202	193	3574	364	233	12	1039	714	898	1014
140.25	-3.66667	Hydnophytum_ramispinum	Facultative	260	54	801	191	294	226	68	260	257	262	256	2646	344	118	34	975	370	784	408
142.518336	-3.366488	Hydnophytum_ramispinum	Facultative	193	37	774	229	216	168	48	194	189	196	189	3125	396	152	34	1142	464	1015	464
141.650011	-5.083472	Hydnophytum_reevii	Loss	144	48	740	385	177	112	65	140	148	148	138	5410	502	365	8	1475	1145	1145	1431
143.148122	-5.464786	Hydnophytum_reevii	Loss	153	45	764	310	184	125	59	155	149	156	148	2528	313	127	26	902	392	709	437
127.575276	-0.573055	Hydnophytum_spathulatum	Facultative	266	14	574	298	278	254	24	268	266	269	261	1818	182	106	16	540	334	402	394
127.81667	1.31667	Hydnophytum_spathulatum	Facultative	268	22	700	200	285	253	31	269	267	271	266	2088	233	129	18	696	396	666	508
128.305518	2.386878	Hydnophytum_spathulatum	Facultative	271	14	634	226	282	260	22	274	271	274	267	2488	255	132	17	744	433	744	637
128.41667	2.23333	Hydnophytum_spathulatum	Facultative	221	14	655	215	232	210	22	223	223	224	218	3294	339	191	14	987	629	981	833
145.266677	-6.350149	Hydnophytum_terrestris	Facultative	149	49	791	254	181	119	62	151	146	152	145	2503	361	65	49	1077	212	842	241
145.283333	-6.350107	Hydnophytum_terrestris	Facultative	157	49	790	251	188	126	62	158	153	159	152	2271	319	61	46	953	198	732	233
145.433333	-6.466763	Hydnophytum_terrestris	Facultative	132	50	788	261	163	100	63	133	127	134	127	2634	306	105	28	886	330	776	389
130.988211	-0.26517	Hydnophytum_tetrapterum	Facultative	257	16	627	240	269	244	26	259	254	260	253	2352	251	137	16	700	445	576	456
131.347949	-0.81705	Hydnophytum_tetrapterum	Facultative	257	23	683	258	273	240	34	257	258	260	253	3177	404	189	25	1146	591	677	869
131.253793	-0.820435	Hydnophytum_tortuosum	Facultative	265	21	669	265	280	248	32	264	268	268	260	2736	311	189	15	875	577	577	656
132.201258	-1.270124	Hydnophytum_tortuosum	Facultative	247	43	752	300	275	218	57	246	249	250	242	3073	351	181	19	983	575	586	874
141.33333	-6.16667	Hydnophytum_tortuosum	Facultative	258	44	652	596	292	225	67	261	247	263	247	4677	587	288	22	1606	884	997	884
141.66667	-5.75	Hydnophytum_tortuosum	Facultative	260	44	667	565	294	227	66	263	265	265	249	4762	509	308	12	1433	973	1128	1133
143.16667	-8.83333	Hydnophytum_tortuosum	Facultative	261	24	482	828	287	236	51	266	251	270	247	2058	329	57	53	937	181	638	203
147.01667	-6.73333	Hydnophytum_tortuosum	Facultative	261	43	673	555	294	229	64	253	269	269	253	3665	413	220	18	1215	676	676	1215
147.16667	-7.41667	Hydnophytum_tortuosum	Facultative	262	43	668	571	293	229	64	264	269	269	253	2133	215	142	13	632	438	438	494
151.8	-5.06667	Hydnophytum_tortuosum	Facultative	231	29	689	366	252	210	42	225	233	235	225	4183	479	228	19	1376	738	1099	1376
136.166729	-1.837179	Hydnophytum_trichomanes	Loss	257	22	703	208	272	241	31	254	259	259	254	3745	367	243	12	1081	769	769	966
137.842135	-2.170167	Hydnophytum_trichomanes	Loss	263	41	787	207	288	236	52	263	265	265	259	2766	298	204	11	844	620	620	650
136.423048	-4.146017	Hydnophytum_valetonii	Loss	188	45	719	460	221	159	62	182	192	192	180	3809	509	180	31	1435	567	667	1359
137.044522	-4.287089	Hydnophytum_valetonii	Loss	227	44	704	485	261	199	62	220	230	231	218	4612	585	260	25	1628	826	852	1625
139.246395	-4.498369	Hydnophytum_valetonii	Loss	237	49	743	381	272	205	66	240	240	241	230	2217	229	153	12	685	483	501	534
136.243627	-3.923626	Hydnophytum_vitis-idaea	Loss	161	48	744	392	195	131	65	156	164	165	154	3307	372	197	17	1057	607	865	1014
137.939876	-3.536574	Hydnophytum_vitis-idaea	Loss	164	48	775	299	196	134	62	165	160	167	159	2952	366	196	21	1030	602	750	623
146.38333	-7.16667	Hydnophytum_vitis-idaea	Loss	169	52	746	397	203	133	70	172	162	172	161	2144	223	102	25	662	324	599	349
146.78333	-7.51667	Hydnophytum_vitis-idaea	Loss	145	51	743	420	178	109	68	148	138	149	138	1969	240	83	32	687	281	665	291
131.283517	-0.85792	Myrmecodia_alata	Obligate	263	22	675	266	279	246	33	262	263	266	258	3116	390	177	25	1130	555	666	871
131.287079	-0.83544	Myrmecodia_alata	Obligate	258	22	676	263	274	241	33	257	258	261	253	3280	405	206	22	1159	644	683	884
131.399104	-0.849148	Myrmecodia_alata	Obligate	261	24	687	260	278	243	35	260	263	264	256	2706	338	170	23	958	528	569	732
131.481785	-0.864217	Myrmecodia_alata	Obligate	261	26	697	258	279	242	37	261	262	264	257	2492	308	155	22	868	480	525	668
134.000257	-0.916758	Myrmecodia_alata	Obligate	268	23	695	214	285	251	33	269	271	271	265	2422	288	126	27	855	380	380	537
134.592622	-5.5065529	Myrmecodia_alata	Obligate	265	17	435	695	284	246	38	270	265	272	253	2762	330	92	37	974	298	805	427
138.581038	-3.225015	Myrmecodia_alata	Obligate	267	48	790	233	298	237	61	268	265	270	264	2626	330	146	24	906	438	660	471
138.583441	-3.283462	Myrmecodia_alata	Obligate	266	48	790	233	297	236	61	267	263	269	262	2810	395	128	35	1084	392	755	415
140.25	-3.66667	Myrmecodia_alata	Obligate	260	54	801	191	294	226	68	260	257	262	256	2646	344	118	34	975	370	784	408
145.24122	-6.47877	Myrmecodia_alata	Obligate	174	49	775	290	207	143	63	176	170	177	169	1955	254	71	36	755	224	589	253
141.25	-7.58333	Myrmecodia_albertisii	Obligate	259	46	600	602	301	224	77	260	249	268	249	2505	352	75	45	1011	249	552	313
142.08333	-9	Myrmecodia_albertisii	Obligate	261	38	535	839	299	228	71	265	253	272	247	1615	275	39	55	771	119	390	160
143.16667	-8.83333	Myrmecodia_albertisii	Obligate	261	24	482	828	287	236	51	266	251	270	247	2058	329	57	53	937	181	638	203
141.250526	-7.550138	Myrmecodia_albertisii_subsp_albertisii	Obligate	259	46	602	599	301	225	77	260	250	268	249	2438	353	70	48	1014	233	524	294
141.900086	-8.8339	Myrmecodia_albertisii_subsp_albertisii	Obligate	261	42	550	815	302	226	76	265	253	271	247	1710	283	44	52	777	152	447	168
143.166731	-9.000106	Myrmecodia_albertisii_subsp_albertisii	Obligate	264	21	440	853	288	240	48	269	253	273	249	1909	321	47	57	917	143	479	175
150.25	-9.31667	Myrmecodia_albertisii_subsp_incompta	Obligate	191	17	470	637	208	173	36	196	181	199	181	3720	406	179	22	1192	600	1041	600
150.250048	-9.316712	Myrmecodia_albertisii_subsp_incompta	Obligate	191	17	470	637	208	173	36	196	181	199	181	3720	406	179	22	1192	600	1041	600
150.266795	-9.350095	Myrmecodia_albertisii_subsp_incompta	Obligate	197	17	465	648	214	178	36	202	187	205	187	3408	367	157	25	1098	522	1003	522
152.800097	-10.650074	Myrmecodia_albertisii_subsp_incompta	Obligate	259	11	346	733	274	242	33	264	247	267	247	3272	356	178	20	1037	548	893	548
147.633355	-9.08345	Myrmecodia_albertisii_subsp_valida	Obligate	194	55	694	519	233	153	79	199	185	199	185	3020	431	104	43	1211	324	944	354
147.66667	-9.13333	Myrmecodia_albertisii_subsp_valida	Obligate	190	55	693	525	228	149	79	195	181	195	181	2873	379	103	39	1086	323	894	355
147.66667	-9.15	Myrmecodia_albertisii_subsp_valida	Obligate	194	55	690	533	233	153	80	199	185	199	185	3004	423	102	43	1221	320	917	352
147.666828	-9.150021	Myrmecodia_albertisii_subsp_valida	Obligate	194	55	690	533	233	153	80	199	185	199	185	3004	423	102	43	1221	320	917	352
147.668297	-9.134996	Myrmecodia_albertisii_subsp_valida	Obligate	192	55	691	529	231	151	79	197	184	198	183	2914	394	102	41	1134	320	894	352
147.68333	-9.15	Myrmecodia_albertisii_subsp_valida	Obligate	178	55	695	515	217	137	79	182	169	183	169	3211	469	106	46	1361	332	981	366
147.683392	-9.150003	Myrmecodia_albertisii_subsp_valida	Obligate	178	55	695	515	217	137	79	182	169	183	169	3211	469	106	46	1361	332	981	366
138.333441	-3.333419	Myrmecodia_angustifolia	Obligate	259	48	784	254	290	229	61	259	256	261	254	2317	287	145	20	792	437	531	462
138.666806	-4.333451	Myrmecodia_angustifolia	Obligate	86	48	767	329	119	56	62	89	88	89	80	3451	365	243	13	1090	754	965	835
139.28343	-4.416731	Myrmecodia_angustifolia	Obligate	171	50	760	338	204	139	65	173	172	174	164	2904	302	213	11	895	660	695	729
141.900107	-8.833376	Myrmecodia_antoinii	Obligate	260	42	549	817	301	225	76	264	252	271	247	1733	286	44	52	786	154	455	169
142.1	-10.1	Myrmecodia_antoinii	Obligate	268	13	303	1000	289	245	44	276	255	279	251	1856	432	6	107	1274	20	487	30
142.2	-10.2	Myrmecodia_antoinii	Obligate	267	13	299	1012	288	244	45	275	254	278	250	1920	432	6	106	1292	20	495	31
142.22692	-10.576508	Myrmecodia_antoinii	Obligate	266	17	337	1033	289	240	49	274	254	278	249	1744	401	4	106	1167	15	468	26
142.25338	-10.585653	Myrmecodia_antoinii	Obligate	267	17	338	1036	291	241	49	276	255	280	250	1732	410	4	108	1196	15	461	25
142.3	-10.6	Myrmecodia_antoinii	Obligate	265	17	341	1030	289	239	49	274	253	278	248	1999	455	6	105	1325	21	536	33
142.4	-11.4	Myrmecodia_antoinii	Obligate	261	34	470	1053	297	224	73	268	251	275	244	1588	391	6	106	1039	20	489	28
142.4	-10.9	Myrmecodia_antoinii	Obligate	263	23	401	1034	290	233	57	271	251	276	246	1913	427	6	105	1263	21	492	34
142.434082	-10.936458	Myrmecodia_antoinii	Obligate	264	24	408	1038	292	234	58	271	253	277	247	1775	386	7	101	1134	24	468	36
142.500054	-11.016772	Myrmecodia_antoinii	Obligate	265	25	420	1042	294	234	60	273	254	278	248	1699	389	6	104	1121	21	453	33
142.6	-12.8	Myrmecodia_antoinii	Obligate	259	68	551	1335	322	199	123	265	250	277	238	1375	356	3	117	1056	10	418	13
142.6	-9.400000001	Myrmecodia_antoinii	Obligate	265	22	434	908	291	239	52	270	254	275	249	1483	276	18	71	808	59	405	95
142.631648	-9.404497	Myrmecodia_antoinii	Obligate	265	22	430	911	291	240	51	270	254	275	250	1476	273	18	71	807	59	403	94
142.7	-11	Myrmecodia_antoinii	Obligate	264	23	400	1049	292	234	58	272	252	277	247	1851	413	8	101	1199	28	486	45
142.7	-9.400000001	Myrmecodia_antoinii	Obligate	265	21	422	910	290	240	50	270	254	275	250	1459	267	19	70	798	62	399	96
142.8	-11.9	Myrmecodia_antoinii	Obligate	261	40	490	1130	302	220	82	267	250	276	243	1615	353	8	99	1002	29	466	44
142.8	-11.8	Myrmecodia_antoinii	Obligate	263	38	482	1116	302	223	78	269	252	278	245	1645	353	9	96	1001	32	480	49
143.1	-12.5	Myrmecodia_antoinii	Obligate	259	48	512	1245	306	212	94	267	247	275	239	1569	332	8	97	988	30	412	47
143.1	-11.9	Myrmecodia_antoinii	Obligate	264	30	441	1143	297	229	68	273	252	278	246	1684	352	12	93	1028	43	426	65
143.197222	-9.088758	Myrmecodia_antoinii	Obligate	264	19	414	870	287	241	46	270	253	274	250	1890	312	41	61	909	125	474	155
143.2	-12.7	Myrmecodia_antoinii	Obligate	253	50	518	1283	302	205	97	262	242	270	233	1766	371	10	96	1104	38	430	59
143.2008626	-12.69862406	Myrmecodia_antoinii	Obligate	253	50	518	1283	302	205	97	262	242	270	233	1766	371	10	96	1104	38	430	59
143.3	-13.9	Myrmecodia_antoinii	Obligate	229	69	551	1530	291	166	125	240	218	249	205	1569	362	3	112	1084	11	516	16
143.3	-13.7	Myrmecodia_antoinii	Obligate	244	65	542	1520	304	184	121	256	233	264	220	1190	312	2	119	920	7	357	11
143.3	-12.8	Myrmecodia_antoinii	Obligate	259	49	511	1317	307	211	95	267	247	276	239	1666	359	11	92	1037	42	385	66
143.333408	-12.666813	Myrmecodia_antoinii	Obligate	257	44	500	1277	300	212	88	265	256	273	237	1872	399	13	91	1151	49	427	80
143.5	-13.8	Myrmecodia_antoinii	Obligate	260	59	522	1572	316	202	114	273	247	280	236	1478	347	3	112	1009	11	500	17
143.5	-13.8	Myrmecodia_antoinii	Obligate	260	59	522	1572	316	202	114	273	247	280	236	1478	347	3	112	1009	11	500	17
145.2	-16.4	Myrmecodia_antoinii	Obligate	182	45	439	1920	230	127	103	204	155	204	153	2075	459	29	93	1333	89	1040	111
145.2	-16.40000001	Myrmecodia_antoinii	Obligate	182	45	439	1920	230	127	103	204	155	204	153	2075	459	29	93	1333	89	1040	111
145.2	-15.90000001	Myrmecodia_antoinii	Obligate	225	38	403	1870	268	175	94	242	207	246	197	2184	488	29	93	1449	89	995	128
145.3	-16.50000001	Myrmecodia_antoinii	Obligate	198	42	415	2000	244	143	102	220	169	221	167	2369	509	35	90	1480	109	1152	136
147.18	-8	Myrmecodia_antoinii	Obligate	152	50	735	420	185	116	69	155	146	157	145	3218	353	173	23	1038	524	789	537
147.18333	-8	Myrmecodia_antoinii	Obligate	178	50	728	441	210	141	69	180	171	182	170	3147	348	167	23	1020	510	768	519
147.33343	-9.366794	Myrmecodia_antoinii	Obligate	255	44	635	643	288	219	69	260	245	262	244	1764	274	45	54	806	157	528	163
149.950129	-9.733397	Myrmecodia_antoinii	Obligate	256	25	511	757	280	231	49	265	244	265	244	2291	321	83	42	925	272	840	272
138.66667	-4.13333	Myrmecodia_archboldiana	Obligate	92	48	775	316	124	62	62	95	88	95	86	2413	267	158	18	797	483	675	509
138.76672	-4.066774	Myrmecodia_archboldiana	Obligate	159	49	768	317	192	129	64	162	155	163	154	2000	227	130	19	673	391	476	403
139.000139	-3.500054	Myrmecodia_archboldiana	Obligate	162	50	793	243	194	131	63	163	159	165	158	3101	406	161	29	1113	491	673	559
141	-5.63333	Myrmecodia_aureospina	Obligate	259	46	670	584	294	225	69	255	264	264	248	5644	557	348	13	1651	1091	1256	1495
139.25	-4.5	Myrmecodia_aureospina	Obligate	239	49	743	379	273	207	67	241	242	242	232	2295	236	159	11	702	499	525	565
140.616774	-4.916699	Myrmecodia_aureospina	Obligate	195	51	732	409	230	161	69	198	199	199	188	4872	499	329	12	1439	1024	1115	1157
140.616785	-4.91672	Myrmecodia_aureospina	Obligate	195	51	732	409	230	161	69	198	199	199	188	4872	499	329	12	1439	1024	1115	1157
141.00059	-5.633675	Myrmecodia_aureospina	Obligate	257	46	671	581	291	223	69	253	262	262	246	6081	597	376	13	1768	1173	1362	1605
141.00833	-5.64167	Myrmecodia_aureospina	Obligate	257	46	670	582	291	223	69	253	262	262	246	6025	599	369	13	1773	1161	1331	1608
141.65	-5.06667	Myrmecodia_aureospina	Obligate	161	48	737	392	195	129	65	164	165	165	154	4421	437	304	9	1275	954	954	1112
141.650097	-5.066742	Myrmecodia_aureospina	Obligate	161	48	737	392	195	129	65	164	165	165	154	4421	437	304	9	1275	954	954	1112
141.650161	-5.066731	Myrmecodia_aureospina	Obligate	161	48	737	392	195	129	65	164	165	165	154	4421	437	304	9	1275	954	954	1112
142.2	-5.21667	Myrmecodia_aureospina	Obligate	174	46	742	380	206	144	62	173	178	178	167	3712	351	261	9	1032	805	805	939
142.200075	-5.216816	Myrmecodia_aureospina	Obligate	159	46	744	373	191	129	62	158	163	163	152	3846	365	271	9	1060	839	839	965
146	-18.20000001	Myrmecodia_beccarii	Obligate	244	53	392	2771	306	170	136	276	205	277	202	2220	461	35	87	1368	112	1090	136
146	-17.90000001	Myrmecodia_beccarii	Obligate	244	44	366	2603	298	178	121	268	223	275	204	2609	481	61	72	1433	188	1074	275
142.6	-11.8	Myrmecodia_beccarii	Obligate	259	42	500	1101	302	217	85	265	249	274	241	1612	398	6	107	1108	21	480	31
143.2	-12.7	Myrmecodia_beccarii	Obligate	253	50	518	1283	302	205	97	262	242	270	233	1766	371	10	96	1104	38	430	59
143.3	-13.9	Myrmecodia_beccarii	Obligate	229	69	551	1530	291	166	125	240	218	249	205	1569	362	3	112	1084	11	516	16
143.3	-14	Myrmecodia_beccarii	Obligate	247	71	545	1615	311	181	130	258	235	268	221	1284	298	2	112	893	7	442	12
145.2	-15.5	Myrmecodia_beccarii	Obligate	257	35	386	1851	300	210	90	274	240	279	230	1755	393	17	97	1175	57	842	74
145.2	-15.4	Myrmecodia_beccarii	Obligate	259	34	386	1818	300	212	88	275	241	279	231	1555	344	14	97	1029	48	762	65
145.2	-15.40000001	Myrmecodia_beccarii	Obligate	259	34	386	1818	300	212	88	275	241	279	231	1555	344	14	97	1029	48	762	65
145.3	-15.6	Myrmecodia_beccarii	Obligate	257	30	357	1851	296	212	84	274	252	278	229	2041	452	24	95	1350	76	957	93
145.4	-16.60000001	Myrmecodia_beccarii	Obligate	231	40	386	2161	278	174	104	256	200	256	198	1612	355	21	93	1047	65	839	82
145.4	-16.2	Myrmecodia_beccarii	Obligate	249	31	343	2018	289	200	89	268	219	272	219	3065	634	57	84	1867	176	1334	212
145.4	-16.20000001	Myrmecodia_beccarii	Obligate	249	31	343	2018	289	200	89	268	219	272	219	3065	634	57	84	1867	176	1334	212
145.7	-16.8	Myrmecodia_beccarii	Obligate	247	33	340	2230	291	194	97	269	227	273	214	1983	423	31	92	1263	95	1240	123
145.8	-17	Myrmecodia_beccarii	Obligate	249	35	343	2308	295	194	101	272	229	277	215	1852	377	35	83	1125	106	1073	144
145.8	-17.00000001	Myrmecodia_beccarii	Obligate	249	35	343	2308	295	194	101	272	229	277	215	1852	377	35	83	1125	106	1073	144
145.9	-18.10000001	Myrmecodia_beccarii	Obligate	244	55	398	2783	307	168	139	268	222	276	201	2408	486	45	83	1447	141	1114	175
145.9	-16.90000001	Myrmecodia_beccarii	Obligate	250	28	307	2203	290	200	90	271	229	276	217	2139	431	38	83	1290	118	1236	175
146.1	-18.4	Myrmecodia_beccarii	Obligate	243	56	400	2815	307	166	141	275	203	276	199	2081	467	29	91	1373	95	1074	100
146.1	-18.40000001	Myrmecodia_beccarii	Obligate	243	56	400	2815	307	166	141	275	203	276	199	2081	467	29	91	1373	95	1074	100
146.2	-18.5	Myrmecodia_beccarii	Obligate	245	56	400	2824	309	168	141	277	223	278	201	1997	454	34	90	1291	111	931	120
146.2	-18.50000001	Myrmecodia_beccarii	Obligate	245	56	400	2824	309	168	141	277	223	278	201	1997	454	34	90	1291	111	931	120
146.2	-18.7	Myrmecodia_beccarii	Obligate	245	65	419	2955	315	161	154	277	223	279	199	1939	445	30	91	1278	95	949	106
136.97	-3.45	Myrmecodia_brassii	Obligate	241	51	771	294	276	210	67	242	244	245	236	2386	238	165	11	675	505	571	656
137.1	-4.15	Myrmecodia_brassii	Obligate	141	46	736	406	175	113	62	136	144	145	134	4428	462	251	16	1295	783	1095	1286
137.833451	-3.833398	Myrmecodia_brassii	Obligate	147	47	760	338	180	117	62	150	150	150	141	2584	250	163	12	734	507	680	714
138.66667	-4.16667	Myrmecodia_brassii	Obligate	95	48	773	319	128	65	62	98	91	98	89	2095	232	139	18	690	424	587	446
138.66672	-4.150011	Myrmecodia_brassii	Obligate	91	48	773	318	124	61	62	94	87	94	86	2315	255	155	17	761	473	647	496
139.083441	-4.366699	Myrmecodia_brassii	Obligate	212	49	753	351	246	181	65	215	215	215	206	2098	219	138	12	652	443	466	517
142.567	-4.56667	Myrmecodia_brassii	Obligate	263	49	775	291	295	231	64	265	259	267	258	2538	271	158	15	772	484	640	563
149.931292	-1.664601	Myrmecodia_dahlii	Obligate	277	15	618	232	287	263	24	279	277	279	273	3525	354	232	11	1000	738	837	871
149.987469	-1.678075	Myrmecodia_dahlii	Obligate	277	15	618	232	287	263	24	279	277	279	273	3532	332	244	8	955	782	851	916
149.991589	-1.678163	Myrmecodia_dahlii	Obligate	277	15	621	230	287	263	24	279	274	279	272	3505	329	240	8	945	772	840	902
150.133398	-5.016742	Myrmecodia_dahlii	Obligate	269	20	656	220	284	254	30	269	267	272	265	4399	824	94	77	2442	295	712	316
150.462921	-5.472787	Myrmecodia_dahlii	Obligate	260	28	697	282	281	241	40	262	260	263	255	4226	723	130	66	2167	422	1088	558
150.466785	-5.500064	Myrmecodia_dahlii	Obligate	255	29	697	286	277	236	41	257	255	258	250	4387	742	140	65	2224	448	1115	607
151.666774	-4.333408	Myrmecodia_dahlii	Obligate	225	23	693	211	242	208	33	226	225	227	221	3298	545	132	54	1512	404	568	465
151.681152	-4.640007	Myrmecodia_dahlii	Obligate	263	27	691	256	283	244	39	265	263	266	259	4115	647	198	46	1760	606	662	732
151.700097	-3.116742	Myrmecodia_dahlii	Obligate	276	15	639	214	288	264	24	278	278	279	272	3735	369	264	10	1064	841	880	978
151.833387	-3.333398	Myrmecodia_dahlii	Obligate	242	16	649	215	253	229	24	243	243	244	238	4940	597	283	22	1739	880	1089	1299
152.133441	-4.250107	Myrmecodia_dahlii	Obligate	257	23	675	260	274	240	34	258	254	259	252	2701	310	162	23	901	504	732	549
152.166785	-4.383333	Myrmecodia_dahlii	Obligate	246	24	676	280	264	228	36	247	245	249	241	3087	310	208	14	906	642	862	721
131.259769	-0.848473	Myrmecodia_erinacea	Obligate	265	22	671	264	281	249	32	265	266	268	261	2954	347	194	18	999	609	629	762
134.66671	-3.833451	Myrmecodia_erinacea	Obligate	250	43	713	439	281	220	61	252	243	254	242	3128	331	202	17	962	629	808	638
135.816731	-1.733355	Myrmecodia_erinacea	Obligate	270	18	662	213	283	256	27	269	273	273	267	3267	348	211	14	993	646	646	791
138.000032	-2.333398	Myrmecodia_erinacea	Obligate	262	43	791	214	289	234	55	262	264	264	258	2604	280	195	10	791	586	605	619
138.583376	-3.283398	Myrmecodia_erinacea	Obligate	266	48	790	233	297	236	61	267	263	269	262	2810	395	128	35	1084	392	755	415
139.233398	-3.483419	Myrmecodia_erinacea	Obligate	268	51	794	218	300	237	64	268	266	271	264	2057	262	106	29	724	319	504	344
141.233805	-2.666667	Myrmecodia_erinacea	Obligate	266	35	778	172	288	244	44	266	265	268	264	2610	333	153	28	952	477	659	478
145.24122	-6.47877	Myrmecodia_erinacea	Obligate	174	49	775	290	207	143	63	176	170	177	169	1955	254	71	36	755	224	589	253
141.650086	-5.066752	Myrmecodia_ferox	Obligate	161	48	737	392	195	129	65	164	165	165	154	4421	437	304	9	1275	954	954	1112
142.200075	-5.216795	Myrmecodia_ferox	Obligate	174	46	742	380	206	144	62	173	178	178	167	3712	351	261	9	1032	805	805	939
142.750043	-5.766741	Myrmecodia_ferox	Obligate	165	44	741	383	196	136	60	164	160	169	158	3129	305	213	10	867	651	751	709
143.5	-5.48333	Myrmecodia_ferox	Obligate	134	46	775	280	164	105	59	136	130	136	129	2835	329	147	24	959	447	825	512
143.500075	-5.483397	Myrmecodia_ferox	Obligate	134	46	775	280	164	105	59	136	130	136	129	2835	329	147	24	959	447	825	512
145.150064	-5.800096	Myrmecodia_gracilispina	Obligate	143	49	825	167	172	113	59	144	140	144	140	3022	378	115	32	1090	371	928	383
145.166731	-5.800117	Myrmecodia_gracilispina	Obligate	142	49	825	165	172	113	59	143	140	144	139	3117	396	116	33	1153	377	958	386
145.18419	-5.750053	Myrmecodia_gracilispina	Obligate	162	48	827	158	191	132	59	163	159	163	159	3564	446	130	35	1334	424	1148	430
145.283247	-6.350064	Myrmecodia_gracilispina	Obligate	157	49	790	251	188	126	62	158	153	159	152	2271	319	61	46	953	198	732	233
145.28333	-6.35	Myrmecodia_gracilispina	Obligate	157	49	790	251	188	126	62	158	153	159	152	2271	319	61	46	953	198	732	233
145.500054	-5.983408	Myrmecodia_gracilispina	Obligate	131	49	822	166	161	101	60	132	129	133	128	2404	279	83	34	834	269	762	285
143	-6	Myrmecodia_horrida	Obligate	164	44	740	389	196	136	60	167	159	168	157	3879	445	223	21	1306	685	1082	743
143.833376	-6.167008	Myrmecodia_horrida	Obligate	149	45	760	344	181	121	60	152	149	152	143	3166	337	193	15	958	609	844	712
143.950064	-6.200085	Myrmecodia_horrida	Obligate	153	46	761	343	185	125	60	156	153	156	147	3175	333	185	15	945	594	836	708
143.96671	-5.933397	Myrmecodia_horrida	Obligate	139	46	776	291	170	111	59	142	136	142	134	2676	299	141	22	877	427	747	487
143.966731	-5.933387	Myrmecodia_horrida	Obligate	139	46	776	291	170	111	59	142	136	142	134	2676	299	141	22	877	427	747	487
143.983333	-5.950096	Myrmecodia_horrida	Obligate	144	46	777	293	175	116	59	147	141	147	139	2652	291	141	20	850	437	735	506
143.983365	-6.333429	Myrmecodia_horrida	Obligate	159	46	754	368	191	130	61	162	158	162	152	4011	432	245	15	1222	774	1074	901
144.200086	-5.500075	Myrmecodia_horrida	Obligate	201	47	794	228	231	172	59	203	198	203	197	2377	327	96	39	938	291	823	324
145.000075	-6.116731	Myrmecodia_horrida	Obligate	156	48	801	229	186	126	60	157	152	158	152	2340	286	93	31	847	292	725	331
145.166731	-5.750032	Myrmecodia_horrida	Obligate	172	48	825	159	201	142	59	173	169	173	169	3247	415	118	36	1223	383	1046	390
145.18333	-5.75	Myrmecodia_horrida	Obligate	162	48	827	158	191	132	59	163	159	163	159	3564	446	130	35	1334	424	1148	430
145.433408	-6.016763	Myrmecodia_horrida	Obligate	125	49	819	175	155	95	60	126	122	127	122	2996	394	103	39	1143	327	675	353
145.850043	-6.133387	Myrmecodia_horrida	Obligate	210	50	806	188	242	179	62	211	207	212	207	1625	211	48	42	629	154	554	172
146.500257	-7.217263	Myrmecodia_horrida	Obligate	206	52	734	439	240	170	71	209	199	210	198	1782	194	95	21	579	309	440	329
131.341869	-0.826185	Myrmecodia_jobiensis	Obligate	259	23	685	257	275	241	34	258	259	262	254	2999	388	173	26	1090	541	651	819
132.222477	-1.679989	Myrmecodia_jobiensis	Obligate	260	38	727	354	286	233	53	259	263	263	254	3606	382	209	20	1138	671	683	1101
135.701373	-1.65197	Myrmecodia_jobiensis	Obligate	255	17	654	212	268	241	26	254	257	257	251	3692	426	230	19	1233	711	711	815
135.780413	-1.763833	Myrmecodia_jobiensis	Obligate	271	18	659	214	284	257	27	270	273	273	267	3266	360	210	15	1027	651	651	747
143.291327	-6.397607	Myrmecodia_kutubuensis	Obligate	215	45	717	477	248	185	62	219	206	219	206	3641	386	216	16	1114	661	980	661
143.325316	-6.370994	Myrmecodia_kutubuensis	Obligate	212	45	721	465	245	182	62	216	203	216	203	4101	403	284	10	1157	864	1020	864
143.370978	-6.413301	Myrmecodia_kutubuensis	Obligate	217	45	718	476	250	188	62	221	209	222	209	3541	376	225	14	1090	687	958	687
136.97	-3.45	Myrmecodia_lamii	Obligate	241	51	771	294	276	210	67	242	244	245	236	2386	238	165	11	675	505	571	656
138.4375101	-3.47516494	Myrmecodia_lamii	Obligate	127	48	786	275	158	97	62	128	123	130	122	4225	515	240	22	1416	744	1162	766
138.66667	-4.16667	Myrmecodia_lamii	Obligate	95	48	773	319	128	65	62	98	91	98	89	2095	232	139	18	690	424	587	446
138.666871	-4.33343	Myrmecodia_lamii	Obligate	86	48	767	329	119	56	62	89	88	89	80	3451	365	243	13	1090	754	965	835
138.683441	-4.050064	Myrmecodia_lamii	Obligate	101	49	774	313	134	71	63	104	97	105	96	2919	333	186	19	971	565	815	600
138.716817	-4.016731	Myrmecodia_lamii	Obligate	117	49	776	308	149	86	63	118	113	120	111	2232	257	136	22	750	413	613	438
138.733917	-4.075088	Myrmecodia_lamii	Obligate	126	49	774	312	158	95	63	129	122	129	120	2218	241	152	15	721	460	636	481
138.766795	-3.983419	Myrmecodia_lamii	Obligate	164	49	773	305	196	133	63	166	160	167	158	1998	227	127	19	667	388	456	415
141.6	-5.33333	Myrmecodia_lamii	Obligate	151	47	721	430	184	119	65	143	154	155	143	6232	588	374	11	1731	1242	1310	1731
137.02	-4.25	Myrmecodia_longifolia	Obligate	198	45	715	458	232	170	62	190	201	202	190	4092	502	245	22	1400	765	791	1400
138.650129	-4.666731	Myrmecodia_longifolia	Obligate	262	47	722	459	297	231	66	254	266	266	254	3538	357	229	16	1045	690	690	1045
142.67	-4.5	Myrmecodia_longifolia	Obligate	223	50	782	280	254	191	63	225	219	226	218	3298	378	189	19	1066	577	836	682
143.850075	-6.616731	Myrmecodia_longifolia	Obligate	183	46	730	462	216	153	63	180	186	187	174	3937	386	282	9	1153	908	958	979
140.400107	-2.416771	Myrmecodia_longissima	Obligate	261	28	764	166	279	243	37	260	259	263	259	2296	326	86	47	958	277	518	284
141.166238	-3.999502	Myrmecodia_longissima	Obligate	264	56	793	223	300	229	71	265	261	267	261	3178	449	131	37	1247	403	894	506
142.516656	-5.400117	Myrmecodia_longissima	Obligate	189	45	741	373	220	159	61	187	183	193	182	3644	338	246	9	1008	822	862	935
142.51667	-5.4	Myrmecodia_longissima	Obligate	189	45	741	373	220	159	61	187	183	193	182	3644	338	246	9	1008	822	862	935
142.518398	-5.416752	Myrmecodia_longissima	Obligate	197	45	739	379	228	167	61	196	191	201	190	2919	275	199	9	799	643	691	727
142.55	-5.43333	Myrmecodia_longissima	Obligate	178	45	744	369	209	148	61	180	173	182	171	3980	376	276	9	1088	861	958	977
142.550075	-5.433429	Myrmecodia_longissima	Obligate	178	45	744	369	209	148	61	180	173	182	171	3980	376	276	9	1088	861	958	977
142.550078	-5.433431	Myrmecodia_longissima	Obligate	178	45	744	369	209	148	61	180	173	182	171	3980	376	276	9	1088	861	958	977
142.666785	-4.500021	Myrmecodia_longissima	Obligate	223	50	782	280	254	191	63	225	219	226	218	3298	378	189	19	1066	577	836	682
141.65	-5.06667	Myrmecodia_melanacantha	Obligate	161	48	737	392	195	129	65	164	165	165	154	4421	437	304	9	1275	954	954	1112
141.650075	-5.066709	Myrmecodia_melanacantha	Obligate	161	48	737	392	195	129	65	164	165	165	154	4421	437	304	9	1275	954	954	1112
142.200107	-5.216731	Myrmecodia_melanacantha	Obligate	174	46	742	380	206	144	62	173	178	178	167	3712	351	261	9	1032	805	805	939
143.500086	-5.483376	Myrmecodia_melanacantha	Obligate	134	46	775	280	164	105	59	136	130	136	129	2835	329	147	24	959	447	825	512
144.200075	-5.500107	Myrmecodia_melanacantha	Obligate	201	47	794	228	231	172	59	203	198	203	197	2377	327	96	39	938	291	823	324
144.283387	-5.850075	Myrmecodia_melanacantha	Obligate	180	46	786	259	210	151	59	182	176	182	175	2212	262	102	29	768	309	712	348
145.16667	-5.76667	Myrmecodia_melanacantha	Obligate	148	49	825	162	177	118	59	149	146	150	145	3605	459	130	36	1370	423	1181	434
145.166753	-5.800075	Myrmecodia_melanacantha	Obligate	142	49	825	165	172	113	59	143	140	144	139	3117	396	116	33	1153	377	958	386
145.250032	-6.050107	Myrmecodia_melanacantha	Obligate	152	49	811	196	182	122	60	153	149	153	148	2313	285	79	34	828	256	698	281
145.433344	-6.016752	Myrmecodia_melanacantha	Obligate	125	49	819	175	155	95	60	126	122	127	122	2996	394	103	39	1143	327	675	353
142.66671	-4.500086	Myrmecodia_oblonga	Obligate	223	50	782	280	254	191	63	225	219	226	218	3298	378	189	19	1066	577	836	682
142.2	-5.21667	Myrmecodia_oksapminensis	Obligate	174	46	742	380	206	144	62	173	178	178	167	3712	351	261	9	1032	805	805	939
142.200097	-5.216688	Myrmecodia_oksapminensis	Obligate	174	46	742	380	206	144	62	173	178	178	167	3712	351	261	9	1032	805	805	939
142.20696	-5.218224	Myrmecodia_oksapminensis	Obligate	159	46	744	373	191	129	62	158	163	163	152	3846	365	271	9	1060	839	839	965
141.650075	-5.100032	Myrmecodia_paradoxa	Obligate	159	48	735	396	192	127	65	154	163	163	152	5481	519	357	10	1537	1151	1151	1515
141.650097	-5.066774	Myrmecodia_paradoxa	Obligate	161	48	737	392	195	129	65	164	165	165	154	4421	437	304	9	1275	954	954	1112
143.883398	-6.666731	Myrmecodia_pendens	Obligate	199	46	724	486	233	169	64	197	201	204	190	3619	354	250	9	1026	836	865	906
145.633344	-6.700064	Myrmecodia_pendens	Obligate	187	51	760	324	220	153	66	189	181	189	180	1983	227	81	28	648	251	590	277
146.966742	-8.300064	Myrmecodia_pendens	Obligate	190	53	724	430	225	152	73	193	184	194	183	2095	287	70	43	849	218	760	230
147.000064	-8.550074	Myrmecodia_pendens	Obligate	199	52	714	443	234	161	72	202	192	203	191	2488	388	62	57	1155	199	797	212
147.55	-9.15	Myrmecodia_pendens	Obligate	228	53	677	565	266	187	79	233	219	233	218	2456	275	94	31	817	299	754	328
147.550086	-9.150095	Myrmecodia_pendens	Obligate	228	53	677	565	266	187	79	233	219	233	218	2456	275	94	31	817	299	754	328
147.633376	-9.083482	Myrmecodia_pendens	Obligate	186	55	696	515	224	145	79	190	178	191	177	3206	463	109	45	1311	340	1009	371
149.066699	-9.750095	Myrmecodia_pendens	Obligate	140	46	668	570	175	106	69	145	131	147	131	2517	287	115	29	848	371	831	371
132.48333	-1.15	Myrmecodia_platytyrea	Obligate	232	45	758	279	261	202	60	232	235	235	227	3683	381	214	14	1081	680	680	986
141.65	-5.06667	Myrmecodia_platytyrea	Obligate	161	48	737	392	195	129	65	164	165	165	154	4421	437	304	9	1275	954	954	1112
142.08333	-9	Myrmecodia_platytyrea	Obligate	261	38	535	839	299	228	71	265	253	272	247	1615	275	39	55	771	119	390	160
143.3	-13.9	Myrmecodia_platytyrea	Obligate	229	69	551	1530	291	166	125	240	218	249	205	1569	362	3	112	1084	11	516	16
147.16667	-7.41667	Myrmecodia_platytyrea	Obligate	262	43	668	571	293	229	64	264	269	269	253	2133	215	142	13	632	438	438	494
131.1670053	-0.332164	Myrmecodia_platytyrea_subsp._platytyrea	Obligate	270	18	651	234	283	256	27	272	268	273	266	2210	250	153	14	684	475	523	491
131.316292	-0.811792	Myrmecodia_platytyrea_subsp._platytyrea	Obligate	256	22	677	260	272	239	33	256	259	259	252	3193	377	203	19	1083	645	645	827
135.678714	-1.629664	Myrmecodia_platytyrea_subsp._platytyrea	Obligate	267	17	651	213	280	254	26	266	265	270	264	3200	408	194	27	1174	589	608	617
141.050097	-7.216752	Myrmecodia_platytyrea_subsp._platytyrea	Obligate	258	46	610	552	300	225	75	259	250	267	249	2732	362	86	39	1044	287	650	366
145.642446	-4.749125	Myrmecodia_platytyrea_subsp._platytyrea	Obligate	268	27	829	82	285	252	33	268	269	269	267	3088	322	167	19	949	529	765	816
147.000086	-8.833408	Myrmecodia_platytyrea_subsp._platytyrea	Obligate	222	48	690	488	255	186	69	226	215	227	214	2437	362	68	51	1076	224	747	236
147.166742	-7.416741	Myrmecodia_platytyrea_subsp._platytyrea	Obligate	262	43	668	571	293	229	64	264	269	269	253	2133	215	142	13	632	438	438	494
147.466753	-9.366815	Myrmecodia_platytyrea_subsp._platytyrea	Obligate	227	47	652	613	261	189	72	231	217	233	216	2696	314	91	33	923	313	814	333
145.283333	-6.366741	Myrmecodia_pteroaspida	Obligate	132	49	792	248	163	101	62	133	128	134	127	2515	350	68	46	1050	220	823	258
145.400064	-6.016784	Myrmecodia_pteroaspida	Obligate	151	49	816	177	181	120	60	151	148	152	147	2847	397	94	45	1156	296	960	318
145.533312	-6.500085	Myrmecodia_pteroaspida	Obligate	173	50	776	279	205	141	65	174	168	175	167	1621	203	57	36	604	179	512	207
145.61672	-6.716773	Myrmecodia_pteroaspida	Obligate	160	50	766	314	193	127	66	162	155	163	154	2541	299	103	30	856	316	785	353
151.714671	-3.118584	Myrmecodia_salomonensis	Obligate	277	15	641	216	288	264	24	278	275	279	273	3613	367	249	11	1060	805	850	924
151.83343	-3.333451	Myrmecodia_salomonensis	Obligate	242	16	649	215	253	229	24	243	243	244	238	4940	597	283	22	1739	880	1089	1299
152.433419	-3.666806	Myrmecodia_salomonensis	Obligate	273	17	629	263	285	258	27	274	270	275	268	2755	367	137	35	1032	443	616	489
152.95015	-4.183365	Myrmecodia_salomonensis	Obligate	246	17	592	363	259	231	29	240	250	250	240	2789	312	172	19	926	539	567	926
155.33343	-6.166752	Myrmecodia_salomonensis	Obligate	252	18	594	386	268	237	31	254	257	257	246	2976	288	209	8	833	651	651	798
155.516795	-6.250128	Myrmecodia_salomonensis	Obligate	236	18	595	385	251	220	31	238	240	240	229	3525	349	259	11	1046	789	913	879
155.616742	-6.250064	Myrmecodia_salomonensis	Obligate	247	18	588	387	262	232	31	250	251	252	241	3516	347	252	10	1013	760	880	916
155.750097	-7.08345	Myrmecodia_salomonensis	Obligate	270	17	557	411	285	254	30	264	274	275	263	4041	487	235	21	1379	752	915	1357
159.827153	-9.342819	Myrmecodia_salomonensis	Obligate	270	18	590	365	285	255	30	273	264	275	264	2318	311	124	34	919	383	756	383
159.983355	-9.483471	Myrmecodia_salomonensis	Obligate	250	20	615	363	266	234	32	253	245	255	244	2922	368	171	29	1096	528	932	531
160.000075	-9.500127	Myrmecodia_salomonensis	Obligate	264	20	617	364	280	248	32	266	258	268	258	2307	304	125	33	904	381	735	381
161.872417	-10.459622	Myrmecodia_salomonensis	Obligate	271	13	506	447	284	258	26	275	271	277	264	3197	388	182	26	1139	591	1007	729
162.016838	-10.507808	Myrmecodia_salomonensis	Obligate	272	13	507	444	285	259	26	276	272	277	265	3102	354	185	21	1036	588	935	748
146	-7.16667	Myrmecodia_schlechteri	Obligate	173	51	742	385	207	139	69	173	167	177	166	2145	237	114	21	664	348	604	354
143.88333	-6.6	Myrmecodia_schlechteri	Obligate	203	46	726	474	236	173	63	201	201	208	194	3155	317	219	11	929	725	757	812
145.23333	-5.73333	Myrmecodia_schlechteri	Obligate	228	48	825	146	257	199	59	229	226	230	226	2830	328	113	30	970	371	797	371
145.41667	-6.08333	Myrmecodia_schlechteri	Obligate	179	50	808	191	210	148	61	180	176	181	175	2328	290	84	37	850	264	767	292
145.425	-6.09167	Myrmecodia_schlechteri	Obligate	179	50	808	194	209	148	61	180	175	181	175	2299	290	81	38	850	255	760	283
145.63333	-6.7	Myrmecodia_schlechteri	Obligate	187	51	760	324	220	153	66	189	181	189	180	1983	227	81	28	648	251	590	277
146.91667	-9.23333	Myrmecodia_schlechteri	Obligate	263	36	616	629	289	231	58	268	252	269	252	1459	251	33	62	736	109	596	109
147.1	-6.16667	Myrmecodia_schlechteri	Obligate	173	38	725	359	199	148	52	178	168	178	168	3293	513	123	55	1520	371	1520	371
150.25833	-10.375	Myrmecodia_schlechteri	Obligate	259	20	433	846	281	236	45	261	267	269	246	2369	266	130	20	762	408	488	590
143.85	-6.61667	Myrmecodia_schlechteri_subsp_eraveensis	Obligate	183	46	730	462	216	153	63	180	186	187	174	3937	386	282	9	1153	908	958	979
143.88333	-6.6	Myrmecodia_schlechteri_subsp_eraveensis	Obligate	203	46	726	474	236	173	63	201	201	208	194	3155	317	219	11	929	725	757	812
142.46667	-5.4	Myrmecodia_schlechteri_subsp_kopiagoensis	Obligate	192	45	739	380	223	162	61	194	187	196	185	2871	284	200	10	829	615	676	681
145.22	-5.73	Myrmecodia_schlechteri_subsp_schlechteri	Obligate	207	48	824	149	236	178	59	208	205	209	205	2939	349	113	31	1027	370	828	375
143.850032	-6.683408	Myrmecodia_schlechteri_subsp._eraveensis	Obligate	208	46	717	502	243	178	64	213	202	214	199	3106	315	218	11	922	688	854	706
143.883333	-6.00107	Myrmecodia_schlechteri_subsp._eraveensis	Obligate	78	45	765	298	108	49	59	80	74	81	73	2800	379	112	40	1131	342	980	409
143.883355	-6.666795	Myrmecodia_schlechteri_subsp._eraveensis	Obligate	199	46	724	486	233	169	64	197	201	204	190	3619	354	250	9	1026	836	865	906
142.466731	-5.400075	Myrmecodia_schlechteri_subsp._kopiagoensis	Obligate	192	45	739	380	223	162	61	194	187	196	185	2871	284	200	10	829	615	676	681
142.516677	-5.400085	Myrmecodia_schlechteri_subsp._kopiagoensis	Obligate	189	45	741	373	220	159	61	187	183	193	182	3644	338	246	9	1008	822	862	935
142.516699	-5.416816	Myrmecodia_schlechteri_subsp._kopiagoensis	Obligate	197	45	739	378	229	168	61	199	192	201	190	2644	251	183	9	724	580	623	654
147.000086	-8.550106	Myrmecodia_schlechteri_subsp._pendula	Obligate	199	52	714	443	234	161	72	202	192	203	191	2488	388	62	57	1155	199	797	212
147.616795	-9.183407	Myrmecodia_schlechteri_subsp._pendula	Obligate	211	54	681	553	249	170	79	215	202	216	201	2762	376	93	41	1088	296	848	325
147.683441	-9.116762	Myrmecodia_schlechteri_subsp._pendula	Obligate	180	55	696	514	219	139	80	185	171	185	171	3196	463	109	44	1302	339	1008	373
150.250118	-10.366762	Myrmecodia_schlechteri_subsp._pendula	Obligate	259	20	435	845	281	236	45	260	266	269	245	2478	280	135	21	802	424	483	632
145.183441	-5.750075	Myrmecodia_schlechteri_subsp._schlechteri_var._longispina	Obligate	162	48	827	158	191	132	59	163	159	163	159	3564	446	130	35	1334	424	1148	430
144.183408	-5.666699	Myrmecodia_schlechteri_subsp._schlechteri_var._schlechteri	Obligate	181	46	788	247	211	152	59	183	177	183	176	2213	286	94	35	836	286	730	316
144.41672	-5.666731	Myrmecodia_schlechteri_subsp._schlechteri_var._schlechteri	Obligate	169	47	800	221	198	140	59	170	166	171	165	3108	392	136	35	1134	426	1107	485
144.983323	-6.016923	Myrmecodia_schlechteri_subsp._schlechteri_var._schlechteri	Obligate	185	48	802	220	215	155	60	186	181	187	181	1794	220	72	33	648	223	544	250
145.200107	-5.750075	Myrmecodia_schlechteri_subsp._schlechteri_var._schlechteri	Obligate	180	48	826	155	209	150	59	181	177	181	177	3247	400	123	32	1170	403	994	405
145.216699	-5.750139	Myrmecodia_schlechteri_subsp._schlechteri_var._schlechteri	Obligate	192	48	825	152	221	163	59	193	190	194	189	3147	399	114	35	1174	373	879	376
145.233451	-5.750117	Myrmecodia_schlechteri_subsp._schlechteri_var._schlechteri	Obligate	192	48	826	149	221	162	59	193	189	193	189	3312	406	122	33	1211	402	1037	402
145.416742	-6.083461	Myrmecodia_schlechteri_subsp._schlechteri_var._schlechteri	Obligate	179	50	808	191	210	148	61	180	176	181	175	2328	290	84	37	850	264	767	292
145.533365	-6.500149	Myrmecodia_schlechteri_subsp._schlechteri_var._schlechteri	Obligate	172	50	776	279	205	140	65	174	168	175	167	1676	212	58	37	631	183	530	210
145.633312	-6.700085	Myrmecodia_schlechteri_subsp._schlechteri_var._schlechteri	Obligate	187	51	760	324	220	153	66	189	181	189	180	1983	227	81	28	648	251	590	277
145.916656	-6.016816	Myrmecodia_schlechteri_subsp._schlechteri_var._schlechteri	Obligate	242	49	805	164	273	212	61	243	239	244	239	1837	282	52	52	816	167	422	167
145.966699	-6.366773	Myrmecodia_schlechteri_subsp._schlechteri_var._schlechteri	Obligate	183	52	789	244	215	150	66	184	178	185	178	1796	245	54	44	713	170	625	194
145.983376	-6.233397	Myrmecodia_schlechteri_subsp._schlechteri_var._schlechteri	Obligate	193	51	800	209	224	161	64	194	189	195	189	1934	277	56	50	827	175	690	202
146.000021	-7.166762	Myrmecodia_schlechteri_subsp._schlechteri_var._schlechteri	Obligate	173	51	742	385	207	139	69	173	167	177	166	2145	237	114	21	664	348	604	354
146.783365	-6.766773	Myrmecodia_schlechteri_subsp._schlechteri_var._schlechteri	Obligate	213	48	726	461	246	179	67	218	210	218	206	2518	270	151	20	803	473	788	586
147.100054	-6.166752	Myrmecodia_schlechteri_subsp._schlechteri_var._schlechteri	Obligate	173	38	725	359	199	148	52	178	168	178	168	3293	513	123	55	1520	371	1520	371
141	-5	Myrmecodia_sterrophylla	Obligate	138	50	741	390	173	105	67	141	138	142	131	6452	756	403	24	2212	1221	1695	1353
133.91686	-1.366581	Myrmecodia_sterrophylla	Obligate	149	32	727	268	170	126	44	151	148	151	144	3238	412	159	34	1216	485	885	597
136.85	-4.4	Myrmecodia_sterrophylla	Obligate	260	42	680	556	293	231	61	252	263	264	250	3885	476	208	22	1333	654	878	1300
138.666774	-4.666752	Myrmecodia_sterrophylla	Obligate	261	47	722	457	296	230	66	253	264	265	253	3483	356	223	17	1033	670	680	1033
139.133441	-3.583451	Myrmecodia_sterrophylla	Obligate	186	50	792	239	218	154	64	188	183	189	182	2976	336	172	21	996	518	718	569
139.26667	-4.46667	Myrmecodia_sterrophylla	Obligate	186	50	753	353	220	154	66	189	189	189	180	3180	333	221	12	975	689	749	790
139.266731	-4.466731	Myrmecodia_sterrophylla	Obligate	186	50	753	353	220	154	66	189	189	189	180	3180	333	221	12	975	689	749	790
141.65	-5.1	Myrmecodia_sterrophylla	Obligate	159	48	735	396	192	127	65	154	163	163	152	5481	519	357	10	1537	1151	1151	1515
141.650129	-5.100075	Myrmecodia_sterrophylla	Obligate	159	48	735	396	192	127	65	154	163	163	152	5481	519	357	10	1537	1151	1151	1515
141.65015	-5.066784	Myrmecodia_sterrophylla	Obligate	161	48	737	392	195	129	65	164	165	165	154	4421	437	304	9	1275	954	954	1112
143.2	-12.7	Myrmecodia_tuberosa	Obligate	253	50	518	1283	302	205	97	262	242	270	233	1766	371	10	96	1104	38	430	59
143.3	-14	Myrmecodia_tuberosa	Obligate	247	71	545	1615	311	181	130	258	235	268	221	1284	298	2	112	893	7	442	12
143.3	-12.7	Myrmecodia_tuberosa	Obligate	258	46	506	1288	304	213	91	266	246	275	238	1674	356	11	92	1033	42	391	67
143.3	-12.8	Myrmecodia_tuberosa	Obligate	259	49	511	1317	307	211	95	267	247	276	239	1666	359	11	92	1037	42	385	66
143.4	-13.8	Myrmecodia_tuberosa	Obligate	236	63	540	1512	294	177	117	246	224	255	212	1698	394	3	111	1158	12	587	17
143.4	-13.7	Myrmecodia_tuberosa	Obligate	243	61	536	1502	300	185	114	253	231	262	220	1679	392	3	111	1141	12	553	20
143.4008623	-13.79861794	Myrmecodia_tuberosa	Obligate	236	63	540	1512	294	177	117	246	224	255	212	1698	394	3	111	1158	12	587	17
143.5	-13.9	Myrmecodia_tuberosa	Obligate	260	62	525	1603	317	200	117	272	247	280	235	1432	339	2	113	995	8	494	13
146.68333	-7.35	Myrmecodia_tuberosa	Obligate	159	51	743	424	193	124	69	162	153	164	152	2287	244	122	19	727	416	575	433
152.938	-4.453	Myrmecodia_tuberosa	Obligate	212	17	598	381	226	196	29	206	216	216	206	3790	478	236	24	1424	734	787	1424
155.34167	-6.175	Myrmecodia_tuberosa	Obligate	252	18	595	383	267	236	31	254	257	257	246	2919	287	206	9	824	630	630	788
113	3	Myrmecodia_tuberosa_apoensis	Obligate	263	42	724	440	295	237	58	256	267	269	256	3876	514	220	29	1516	682	696	1516
114	3	Myrmecodia_tuberosa_apoensis	Obligate	255	58	771	361	296	221	75	250	258	260	250	3209	377	196	20	1102	602	639	1102
126	9	Myrmecodia_tuberosa_apoensis	Obligate	265	42	664	649	298	234	64	255	270	272	254	3672	593	156	45	1649	498	705	1563
118.000054	4.999925	Myrmecodia_tuberosa_apoensis	Obligate	248	51	746	407	282	214	68	241	251	253	241	2207	257	141	19	737	441	491	737
121.083848	16.248604	Myrmecodia_tuberosa_apoensis	Obligate	240	50	539	1193	283	190	93	247	222	254	220	2090	320	21	63	959	74	614	142
121.300064	15.666615	Myrmecodia_tuberosa_apoensis	Obligate	226	37	501	1037	260	187	73	229	210	238	209	2942	428	87	46	1230	280	708	423
125.283484	6.966656	Myrmecodia_tuberosa_apoensis	Obligate	168	52	715	357	207	134	73	171	168	174	164	2210	277	127	23	743	390	740	400
98	3	Myrmecodia_tuberosa_armata	Obligate	245	51	771	349	280	214	66	242	244	250	241	3522	410	180	23	1174	566	944	978
99	2	Myrmecodia_tuberosa_armata	Obligate	204	48	759	322	238	175	63	200	205	209	200	3322	361	183	21	1064	615	836	1064
100	0	Myrmecodia_tuberosa_armata	Obligate	242	36	725	328	269	220	50	238	244	247	238	2636	266	146	17	792	482	654	751
101	4	Myrmecodia_tuberosa_armata	Obligate	273	44	680	434	304	240	64	269	276	280	267	2428	301	114	29	879	358	631	807
102	3	Myrmecodia_tuberosa_armata	Obligate	246	51	695	410	282	208	74	243	248	253	240	2177	251	112	25	717	362	629	703
102	4	Myrmecodia_tuberosa_armata	Obligate	264	63	702	586	306	217	90	260	268	271	254	2215	293	115	32	850	347	414	630
102	5	Myrmecodia_tuberosa_armata	Obligate	264	63	661	859	311	216	95	253	254	274	250	2216	312	93	34	907	366	469	672
103	1.00865	Myrmecodia_tuberosa_armata	Obligate	265	39	731	342	292	239	53	267	267	270	260	2382	257	139	20	759	425	487	735
103	1.0034	Myrmecodia_tuberosa_armata	Obligate	265	39	733	342	292	239	53	267	267	270	260	2404	259	141	20	763	432	497	739
103	3	Myrmecodia_tuberosa_armata	Obligate	267	50	705	512	301	231	70	259	270	274	258	2400	430	117	43	1140	361	385	962
107	-7	Myrmecodia_tuberosa_armata	Obligate	222	47	708	283	255	188	66	219	220	227	218	2938	437	102	46	1216	310	678	1173
112	2	Myrmecodia_tuberosa_armata	Obligate	264	55	767	388	303	232	71	258	267	270	258	3300	413	164	28	1216	507	580	1216
116	1	Myrmecodia_tuberosa_armata	Obligate	235	50	793	245	267	204	63	235	233	240	233	3070	313	196	15	905	601	890	601
116	0	Myrmecodia_tuberosa_armata	Obligate	260	48	786	219	289	229	61	263	257	264	257	2648	280	151	20	823	453	790	453
103.0253	1.00865	Myrmecodia_tuberosa_armata	Obligate	265	38	729	344	292	239	53	267	267	271	260	2360	255	135	22	757	413	474	745
105.654081	3.102892	Myrmecodia_tuberosa_armata	Obligate	273	12	354	706	290	255	35	265	268	281	261	2661	431	111	47	1275	341	538	897
106.024547	-5.948514	Myrmecodia_tuberosa_armata	Obligate	256	27	718	287	275	238	37	252	255	260	252	2793	456	104	49	1263	325	611	1263
106.193129	-6.043226	Myrmecodia_tuberosa_armata	Obligate	271	29	722	317	292	253	40	266	271	276	266	2121	343	87	45	923	267	509	923
106.261279	-6.015695	Myrmecodia_tuberosa_armata	Obligate	272	28	722	318	292	253	39	267	272	276	267	2089	348	82	48	932	252	499	932
106.327368	-6.007917	Myrmecodia_tuberosa_armata	Obligate	272	28	725	323	292	253	39	267	272	276	267	2059	352	80	49	940	245	498	940
106.355349	-6.014847	Myrmecodia_tuberosa_armata	Obligate	272	29	725	325	292	253	39	267	272	276	267	2062	355	79	49	947	243	502	947
107.805281	11.506151	Myrmecodia_tuberosa_armata	Obligate	216	57	508	932	270	158	112	217	205	230	200	2843	445	34	63	1297	124	716	137
112.01344	2.00013345	Myrmecodia_tuberosa_armata	Obligate	264	55	766	391	303	232	72	258	268	270	258	3291	411	164	27	1210	508	582	1210
110	1	Myrmecodia_tuberosa_bracteata	Obligate	230	54	771	370	268	198	70	225	233	235	224	3346	433	175	28	1223	532	581	1214
116	1	Myrmecodia_tuberosa_bracteata	Obligate	235	50	793	245	267	204	63	235	233	240	233	3070	313	196	15	905	601	890	601
117	5	Myrmecodia_tuberosa_bracteata	Obligate	231	61	773	399	272	193	78	232	235	237	225	2435	237	153	15	694	464	627	566
110.468029	1.715873	Myrmecodia_tuberosa_bracteata	Obligate	259	41	723	465	291	234	57	252	264	266	252	5122	840	233	43	2348	705	767	2348
114.338963	4.448709	Myrmecodia_tuberosa_bracteata	Obligate	270	46	730	471	303	241	63	263	267	276	263	2824	341	168	24	991	512	613	991
114.376729	4.498259	Myrmecodia_tuberosa_bracteata	Obligate	268	45	728	473	302	240	62	262	266	275	262	3156	365	186	24	1074	566	693	1074
131.278942	-0.933251	Myrmecodia_tuberosa_bullosa	Obligate	267	22	670	279	283	250	33	266	268	270	262	2651	316	171	20	910	534	554	706
131.900054	-0.850161	Myrmecodia_tuberosa_bullosa	Obligate	223	34	736	239	246	199	46	223	225	226	219	3800	440	244	18	1260	762	773	1032
134.350923	-6.121328	Myrmecodia_tuberosa_lanceolata	Obligate	263	20	467	659	286	243	44	268	256	270	252	2951	392	88	43	1133	292	481	396
138.650064	-5.016709	Myrmecodia_tuberosa_lanceolata	Obligate	263	47	711	517	298	232	66	254	267	268	254	4001	421	258	17	1210	775	781	1210
139.505778	-8.087072	Myrmecodia_tuberosa_lanceolata	Obligate	265	39	561	644	303	234	69	265	263	276	255	2181	349	46	62	1029	164	341	237
140.370757	-8.481642	Myrmecodia_tuberosa_lanceolata	Obligate	264	42	549	738	307	230	77	266	260	276	253	1650	292	29	69	856	103	243	109
140.733376	-8.250117	Myrmecodia_tuberosa_lanceolata	Obligate	262	48	578	709	308	225	83	262	251	273	251	1790	279	40	60	833	141	313	189
146.761673	-2.142131	Myrmecodia_tuberosa_manusensis	Obligate	275	15	640	204	285	261	24	271	276	277	271	3905	385	281	12	1149	845	918	1119
147.254307	-2.020607	Myrmecodia_tuberosa_manusensis	Obligate	275	15	635	212	286	262	24	277	276	277	272	3709	356	261	10	1024	785	821	1004
120.047048	-4.612436	Myrmecodia_tuberosa_medanensis	Obligate	264	37	562	513	303	236	66	262	266	273	257	2299	332	56	48	974	180	206	417
120.189006	-1.475669	Myrmecodia_tuberosa_medanensis	Obligate	183	50	736	210	219	151	68	184	184	186	181	1933	225	106	23	651	323	396	450
122.792656	-4.211576	Myrmecodia_tuberosa_medanensis	Obligate	234	27	586	489	258	212	46	231	237	241	226	2491	310	58	44	915	182	330	392
124.841154	1.545154	Myrmecodia_tuberosa_medanensis	Obligate	269	17	674	212	282	256	25	266	268	271	265	2871	332	131	26	969	420	790	882
136.083398	-1.133441	Myrmecodia_tuberosa_muelleri	Obligate	270	16	663	186	282	258	24	270	273	273	268	2840	270	184	10	798	576	576	773
140.685413	-2.530934	Myrmecodia_tuberosa_muelleri	Obligate	246	31	774	165	266	225	40	246	243	248	243	2208	226	151	12	640	473	530	473
141.716742	-5.683429	Myrmecodia_tuberosa_muelleri	Obligate	260	45	672	550	294	228	66	263	265	265	250	4529	463	288	10	1308	923	1040	1131
143.166699	-6.516773	Myrmecodia_tuberosa_muelleri	Obligate	237	45	697	534	271	207	64	239	227	242	227	3914	383	274	10	1112	845	931	845
146.633398	-6.900075	Myrmecodia_tuberosa_muelleri	Obligate	186	51	749	423	219	151	68	190	183	190	178	2249	264	114	26	764	370	726	450
146.783419	-6.666773	Myrmecodia_tuberosa_muelleri	Obligate	258	48	719	478	291	224	67	262	254	263	250	2079	218	130	18	643	405	625	505
146.833419	-7.333376	Myrmecodia_tuberosa_muelleri	Obligate	157	49	738	444	189	122	67	161	154	162	150	2358	255	120	20	735	426	623	443
146.897635	-6.68789	Myrmecodia_tuberosa_muelleri	Obligate	260	46	697	516	293	227	66	252	267	267	252	2817	296	195	13	884	620	620	884
147.366688	-9.416741	Myrmecodia_tuberosa_muelleri	Obligate	245	43	633	647	278	209	69	250	235	251	234	1945	293	51	51	861	179	571	187
147.366699	-9.366762	Myrmecodia_tuberosa_muelleri	Obligate	253	45	637	642	286	216	70	257	243	259	241	1745	249	49	46	730	170	516	179
147.600086	-9.433344	Myrmecodia_tuberosa_muelleri	Obligate	244	49	646	652	280	205	76	247	234	250	233	2020	243	76	30	692	257	612	270
147.733355	-9.133429	Myrmecodia_tuberosa_muelleri	Obligate	142	56	708	478	180	102	79	146	134	147	134	3234	458	115	42	1293	356	1019	397
147.76671	-6.500075	Myrmecodia_tuberosa_muelleri	Obligate	229	19	497	624	249	210	39	222	238	238	220	4614	643	153	46	1860	470	470	1847
143.166635	-13.833427	Myrmecodia_tuberosa_papuana	Obligate	251	72	548	1591	317	185	132	262	240	272	226	1081	286	1	119	840	5	326	8
143.250011	-12.750126	Myrmecodia_tuberosa_papuana	Obligate	258	50	514	1306	307	210	97	266	247	275	238	1668	365	10	92	1043	39	409	63
143.333312	-12.666824	Myrmecodia_tuberosa_papuana	Obligate	257	44	500	1277	300	212	88	265	256	273	237	1872	399	13	91	1151	49	427	80
146.948501	-8.976285	Myrmecodia_tuberosa_papuana	Obligate	261	43	658	550	292	226	66	265	251	266	251	1677	249	46	49	734	156	511	156
147.216699	-9.250095	Myrmecodia_tuberosa_papuana	Obligate	261	44	642	612	293	225	68	265	251	267	250	1606	254	41	55	745	142	495	143
147.283376	-9.38345	Myrmecodia_tuberosa_papuana	Obligate	258	42	628	653	290	223	67	263	247	265	247	1564	246	41	54	715	143	467	143
147.366688	-9.366773	Myrmecodia_tuberosa_papuana	Obligate	253	45	637	642	286	216	70	257	243	259	241	1745	249	49	46	730	170	516	179
148.466731	-10.166762	Myrmecodia_tuberosa_papuana	Obligate	258	36	558	890	288	223	65	263	262	267	243	2446	262	115	23	777	350	616	644
152.734068	-10.651077	Myrmecodia_tuberosa_papuana	Obligate	261	11	344	743	276	243	33	266	249	269	249	2928	312	159	21	915	488	833	488
134	-0.91672	Myrmecodia_tuberosa_pulvinata	Obligate	268	23	695	214	285	251	33	269	271	271	265	2422	288	126	27	855	380	380	537
134.047971	-0.846167	Myrmecodia_tuberosa_pulvinata	Obligate	266	22	686	211	281	250	32	266	268	268	263	2614	321	123	31	949	383	383	538
138.000075	-2.333398	Myrmecodia_tuberosa_pulvinata	Obligate	262	43	791	214	289	234	55	262	264	264	258	2604	280	195	10	791	586	605	619
141.233344	-2.666731	Myrmecodia_tuberosa_pulvinata	Obligate	266	35	778	172	288	244	44	266	265	268	264	2610	333	153	28	952	477	659	478
141.349989	-3.200086	Myrmecodia_tuberosa_pulvinata	Obligate	242	50	801	194	272	210	62	243	238	244	238	2341	261	152	15	726	472	621	486
143.709905	-3.697591	Myrmecodia_tuberosa_pulvinata	Obligate	244	34	776	202	264	220	44	244	240	246	240	2247	237	149	16	683	454	582	484
145.961949	-4.575404	Myrmecodia_tuberosa_pulvinata	Obligate	250	20	803	94	263	238	25	249	251	252	249	4013	465	179	32	1367	557	840	1313
147.733312	-8.883429	Myrmecodia_tuberosa_pulvinata	Obligate	239	56	694	538	278	197	81	244	230	244	230	2710	303	122	28	903	370	861	402
147.75	-8.833418	Myrmecodia_tuberosa_pulvinata	Obligate	231	56	697	526	269	189	80	236	222	236	222	3206	389	145	31	1141	442	1034	469
119.888282	-8.558204	Myrmecodia_tuberosa_rumphii	Obligate	274	26	486	654	302	248	54	273	265	286	265	1725	319	30	70	910	91	397	118
120.52162	-8.761308	Myrmecodia_tuberosa_rumphii	Obligate	241	29	501	677	272	214	58	240	232	253	231	2724	359	65	48	1004	205	925	253
121.235716	-8.522242	Myrmecodia_tuberosa_rumphii	Obligate	262	17	416	650	284	242	42	262	251	272	251	1959	298	37	58	858	126	520	126
124.83468	-9.686156	Myrmecodia_tuberosa_rumphii	Obligate	272	35	472	930	310	236	74	277	266	287	258	1206	170	11	54	502	41	208	105
124.890127	-9.516302	Myrmecodia_tuberosa_rumphii	Obligate	265	37	486	917	304	228	76	269	260	280	252	1273	209	9	62	602	36	179	220
126.799557	4.30502	Myrmecodia_tuberosa_rumphii	Obligate	258	14	585	252	269	246	23	257	255	261	253	3552	391	194	20	1133	660	902	728
126.843336	-3.340958	Myrmecodia_tuberosa_rumphii	Obligate	259	20	502	584	279	239	40	251	265	265	249	2241	358	87	40	989	265	429	728
126.986525	-8.451318	Myrmecodia_tuberosa_rumphii	Obligate	251	16	361	815	272	228	44	255	242	261	237	1434	226	19	61	647	59	479	100
128.088419	-3.627492	Myrmecodia_tuberosa_rumphii	Obligate	252	15	431	662	268	233	35	242	257	259	240	3021	506	104	50	1452	345	440	1135
128.139917	-3.73541	Myrmecodia_tuberosa_rumphii	Obligate	264	15	415	687	280	245	35	254	269	271	252	2871	501	97	54	1439	316	413	1101
128.158456	-3.658832	Myrmecodia_tuberosa_rumphii	Obligate	269	15	426	683	286	250	36	259	276	276	257	2603	478	92	62	1370	306	306	1064
128.177666	-2.916904	Myrmecodia_tuberosa_rumphii	Obligate	257	21	533	525	276	236	40	260	251	263	248	2987	316	183	17	910	553	780	579
128.429114	2.417064	Myrmecodia_tuberosa_rumphii	Obligate	242	14	635	221	253	231	22	243	244	245	238	2760	306	165	16	882	521	859	647
129.331538	-2.915341	Myrmecodia_tuberosa_rumphii	Obligate	263	35	627	524	290	234	55	254	268	268	254	2318	244	135	19	714	414	414	650
129.41226	-2.826787	Myrmecodia_tuberosa_rumphii	Obligate	255	34	628	504	281	228	53	247	260	260	247	2876	324	168	21	956	538	540	866
129.479854	-3.288328	Myrmecodia_tuberosa_rumphii	Obligate	261	31	591	602	287	234	52	252	267	267	251	2451	366	100	45	1077	326	326	944
129.573238	-2.871451	Myrmecodia_tuberosa_rumphii	Obligate	264	33	622	521	290	237	53	256	269	269	255	2158	248	118	23	738	384	384	662
129.610353	-3.072637	Myrmecodia_tuberosa_rumphii	Obligate	228	33	622	533	254	201	53	220	233	234	219	2434	283	119	25	841	391	419	733
98.692213	-1.220252	Myrmecodia_tuberosa_siberutensis	Obligate	268	16	537	380	283	253	30	263	273	273	262	3345	427	174	27	1235	556	556	1097
98.961378	-1.251149	Myrmecodia_tuberosa_siberutensis	Obligate	267	16	545	375	283	253	30	263	273	273	262	3049	381	165	26	1097	517	517	967
121	16	Myrmecodia_tuberosa_sibuyanensis	Obligate	251	49	535	1116	293	202	91	256	234	264	232	2132	367	22	68	1019	71	568	117
120.307617	14.994506	Myrmecodia_tuberosa_sibuyanensis	Obligate	271	50	520	887	321	225	95	270	259	286	257	2768	808	3	114	2188	9	435	23
122.31029	13.687947	Myrmecodia_tuberosa_sibuyanensis	Obligate	272	25	446	884	301	245	56	264	278	285	258	2228	318	61	49	935	184	305	600
122.450513	13.891541	Myrmecodia_tuberosa_sibuyanensis	Obligate	275	24	432	919	303	248	55	266	280	287	260	3190	575	111	60	1687	339	407	1115
122.568464	12.412039	Myrmecodia_tuberosa_sibuyanensis	Obligate	177	19	451	634	199	157	42	175	181	187	167	3187	444	90	45	1236	275	442	763
124.068683	12.759371	Myrmecodia_tuberosa_sibuyanensis	Obligate	222	23	477	725	247	199	48	215	231	231	211	4083	590	183	39	1762	556	556	1478
124.222256	7.952743	Myrmecodia_tuberosa_sibuyanensis	Obligate	228	47	645	452	269	196	72	226	236	236	224	1962	240	90	26	650	277	277	607
125.563039	9.6975	Myrmecodia_tuberosa_sibuyanensis	Obligate	273	30	571	666	300	248	52	263	278	281	263	4173	785	115	64	2228	374	584	1925
125.588616	8.840908	Myrmecodia_tuberosa_sibuyanensis	Obligate	269	48	676	650	306	235	70	259	277	277	259	2422	310	123	23	864	413	413	796
125.611275	8.9121143	Myrmecodia_tuberosa_sibuyanensis	Obligate	272	47	669	657	308	238	70	261	280	280	261	2442	338	123	29	942	377	377	858
138.800097	-4.750075	Myrmecodia_tuberosa_versteegii	Obligate	265	48	719	468	300	233	66	268	268	269	256	3278	332	218	15	961	657	661	946
139.233408	-3.53343	Myrmecodia_tuberosa_versteegii	Obligate	264	51	792	220	297	233	64	266	262	267	261	1822	228	99	26	640	297	441	318
139.250054	-4.500064	Myrmecodia_tuberosa_versteegii	Obligate	239	49	743	379	273	207	67	241	242	242	232	2295	236	159	11	702	499	525	565
145.133387	-6.133397	Myrmecodia_tuberosa_versteegii	Obligate	177	49	800	225	208	147	61	178	173	179	173	1838	244	61	42	730	192	581	217
147.000021	-8.516741	Myrmecodia_tuberosa_versteegii	Obligate	192	52	717	436	227	155	72	195	185	196	185	2475	385	61	56	1138	195	794	207
133.833333	-1.333494	Myrmephytum_arfakianum	Obligate	140	34	730	272	162	116	46	142	139	143	135	3506	460	176	36	1366	529	1025	611
133.89594	-1.14164	Myrmephytum_arfakianum	Obligate	146	29	720	247	165	126	40	148	146	149	142	3507	479	157	42	1419	471	1018	526
133.91667	-1.41667	Myrmephytum_arfakianum	Obligate	144	33	730	272	166	120	45	146	146	147	139	3110	347	153	22	1021	487	907	735
133.916699	-1.383451	Myrmephytum_arfakianum	Obligate	140	33	727	270	162	117	45	142	142	143	135	3419	418	176	30	1240	538	971	681
134.000952	-1.194513	Myrmephytum_arfakianum	Obligate	148	27	714	248	167	129	38	150	150	151	144	2750	341	141	28	987	433	671	587
121.34082	13.806872	Myrmephytum_beccarii	Facultative	273	36	496	900	312	239	73	271	269	287	259	2141	324	57	49	956	187	350	482
122.583344	12.333228	Myrmephytum_beccarii	Facultative	250	19	424	718	273	228	45	254	255	261	239	2531	364	56	52	1018	174	336	486
124.533312	11.499863	Myrmephytum_beccarii	Facultative	237	22	479	671	261	215	47	240	232	247	227	2786	360	108	35	975	353	458	617
131.274719	-0.856037	Myrmephytum_moniliforme	Facultative	262	22	671	268	278	245	33	262	263	265	258	3141	378	194	21	1098	610	664	845
132.235265	-2.118471	Myrmephytum_naumannii	Facultative	263	28	673	384	283	241	42	257	266	266	256	3387	383	189	21	1125	621	631	1061
121.370409	-2.43991	Myrmephytum_selebicum	Facultative	236	47	636	463	277	203	74	238	241	242	228	3505	497	151	35	1401	465	593	899
121.624532	-2.764055	Myrmephytum_selebicum	Facultative	246	43	613	506	284	215	70	248	251	252	238	2584	368	91	41	1016	275	391	574
121.833333	-1.166795	Myrmephytum_selebicum	Facultative	200	31	653	290	225	178	47	195	203	204	195	2256	299	88	34	885	298	342	885
125.08402	1.382223	Myrmephytum_selebicum	Facultative	272	16	687	197	284	260	24	270	272	274	269	2241	253	101	25	723	323	648	699
125.216538	1.466538	Myrmephytum_selebicum	Facultative	261	15	676	194	272	251	22	260	261	264	259	2684	322	113	28	894	355	785	892
125.577629	8.887043	Myrmephytum_selebicum	Facultative	275	47	670	657	311	241	70	264	283	283	264	2206	320	117	32	887	359	359	814
165.53967	-21.15556	Psychotria_comptonii	Outgroup	235	35	361	2121	282	184	98	263	212	263	204	1977	309	69	50	891	218	891	263
165.55	-21.16667	Psychotria_comptonii	Outgroup	222	35	364	2085	269	172	97	247	199	250	192	2544	393	91	50	1129	285	1123	341
165.5758	-21.505	Psychotria_comptonii	Outgroup	220	36	367	2121	268	169	99	245	209	249	190	1223	187	44	46	537	146	507	201
165.60833	-21.20333	Psychotria_comptonii	Outgroup	230	35	357	2108	277	180	97	254	206	258	199	2445	374	88	49	1083	277	1064	335
165.6098	-21.19826	Psychotria_comptonii	Outgroup	228	34	358	2101	275	178	96	252	205	256	197	2557	391	92	49	1132	290	1115	351
165.5758	-21.505	Psychotria_declieuxioides	Outgroup	220	36	367	2121	268	169	99	245	209	249	190	1223	187	44	46	537	146	507	201
165.95947	-21.52669	Psychotria_declieuxioides	Outgroup	231	32	339	2135	277	182	96	260	207	260	200	1441	234	48	52	662	156	662	192
166.52972	-21.95694	Psychotria_declieuxioides	Outgroup	154	21	272	1942	194	116	78	179	132	181	128	2814	444	94	43	1272	351	1107	491
166.58333	-22.13333	Psychotria_declieuxioides	Outgroup	209	19	240	2076	249	169	80	235	186	238	180	1812	280	64	41	799	231	691	312
146	-16.9333	Psychotria_fitzalanii	Outgroup	249	25	286	2168	288	202	87	271	229	275	217	2901	566	54	78	1684	173	1604	275
142.2167	-10.5833	Psychotria_fitzalanii	Outgroup	267	17	337	1036	290	241	49	275	254	279	250	1781	411	5	106	1199	17	474	26
142.5	-10.75	Psychotria_fitzalanii	Outgroup	264	19	368	1036	289	236	53	272	252	276	247	1945	436	7	104	1292	23	512	35
144.7397	-18.3117	Psychotria_fitzalanii	Outgroup	202	97	504	3027	289	96	193	231	161	235	153	928	236	7	103	666	23	329	32
144.920028	-15.120061	Psychotria_fitzalanii	Outgroup	252	46	453	1780	300	198	101	269	235	272	225	1319	309	8	102	905	27	723	57
144.920028	-15.120061	Psychotria_fitzalanii	Outgroup	252	46	453	1780	300	198	101	269	235	272	225	1319	309	8	102	905	27	723	57
144.9667	-15.2667	Psychotria_fitzalanii	Outgroup	245	45	450	1791	293	192	101	263	228	265	218	1536	358	10	102	1048	35	827	71
144.9817	-15.2772	Psychotria_fitzalanii	Outgroup	243	45	450	1791	291	191	101	262	227	264	216	1687	387	12	101	1130	40	893	79
144.982514	-15.27583	Psychotria_fitzalanii	Outgroup	243	45	450	1791	291	191	101	262	227	264	216	1687	387	12	101	1130	40	893	79
144.982774	-15.275697	Psychotria_fitzalanii	Outgroup	243	45	450	1791	291	191	101	262	227	264	216	1687	387	12	101	1130	40	893	79
145.008333	-15.175	Psychotria_fitzalanii	Outgroup	253	42	434	1781	299	203	97	272	237	274	227	1263	285	8	101	853	28	701	62
145.07	-16.28	Psychotria_fitzalanii	Outgroup	196	51	457	1957	247	137	111	217	179	218	166	2011	449	24	96	1308	72	1043	93
145.0833	-16.2833	Psychotria_fitzalanii	Outgroup	202	50	450	1980	253	143	110	224	185	225	172	2031	450	25	95	1315	75	1056	95
145.092516	-16.306936	Psychotria_fitzalanii	Outgroup	209	50	445	2017	261	149	111	231	180	232	178	1738	384	21	95	1125	65	904	84
145.092773	-16.306804	Psychotria_fitzalanii	Outgroup	209	50	445	2017	261	149	111	231	180	232	178	1738	384	21	95	1125	65	904	84
145.15	-16.4667	Psychotria_fitzalanii	Outgroup	213	50	438	2094	266	152	113	236	196	238	181	1194	277	15	97	801	45	616	59
145.1667	-16.7167	Psychotria_fitzalanii	Outgroup	203	56	456	2191	260	136	123	227	185	228	169	1492	358	14	104	1051	43	840	58
145.1667	-16.7	Psychotria_fitzalanii	Outgroup	214	56	449	2226	271	147	124	238	196	239	180	1482	354	14	103	1039	43	830	58
145.1667	-16.6833	Psychotria_fitzalanii	Outgroup	218	55	447	2231	274	151	123	242	200	243	183	1453	346	14	103	1014	43	808	58
145.177083	-16.706083	Psychotria_fitzalanii	Outgroup	225	55	443	2277	282	157	125	250	207	251	190	1414	336	14	103	987	42	789	57
145.1772	-16.7061	Psychotria_fitzalanii	Outgroup	225	55	443	2277	282	157	125	250	207	251	190	1414	336	14	103	987	42	789	57
145.178056	-16.681111	Psychotria_fitzalanii	Outgroup	227	55	441	2270	284	160	124	252	209	253	192	1344	318	14	102	932	42	742	56
145.1831	-16.7083	Psychotria_fitzalanii	Outgroup	225	55	443	2277	282	157	125	250	207	251	190	1414	336	14	103	987	42	789	57
145.1833	-16.6833	Psychotria_fitzalanii	Outgroup	233	54	436	2293	290	166	124	258	214	259	198	1143	270	12	102	791	36	629	49
145.183904	-16.706934	Psychotria_fitzalanii	Outgroup	232	55	439	2305	289	164	125	257	213	258	196	1238	293	12	102	858	37	680	53
145.184164	-16.706802	Psychotria_fitzalanii	Outgroup	232	55	439	2305	289	164	125	257	213	258	196	1238	293	12	102	858	37	680	53
145.184182	-16.702767	Psychotria_fitzalanii	Outgroup	232	55	439	2305	289	164	125	257	213	258	196	1238	293	12	102	858	37	680	53
145.184442	-16.702636	Psychotria_fitzalanii	Outgroup	232	55	439	2305	289	164	125	257	213	258	196	1238	293	12	102	858	37	680	53
145.192515	-16.690267	Psychotria_fitzalanii	Outgroup	233	54	435	2294	290	166	124	258	215	260	198	1007	238	10	102	697	31	553	42
145.192576	-16.690341	Psychotria_fitzalanii	Outgroup	233	54	435	2294	290	166	124	258	215	260	198	1007	238	10	102	697	31	553	42
145.192775	-16.690136	Psychotria_fitzalanii	Outgroup	233	54	435	2294	290	166	124	258	215	260	198	1007	238	10	102	697	31	553	42
145.224373	-16.872678	Psychotria_fitzalanii	Outgroup	211	59	455	2309	270	140	130	236	178	237	175	1261	312	12	106	913	36	731	45
145.25	-15.4667	Psychotria_fitzalanii	Outgroup	255	32	373	1814	295	210	85	272	237	276	228	1752	393	18	97	1151	59	860	74
145.2542	-16.883184	Psychotria_fitzalanii	Outgroup	209	58	451	2292	268	140	128	234	190	235	173	1406	347	14	104	1001	43	773	58
145.279968	-16.662976	Psychotria_fitzalanii	Outgroup	229	49	420	2231	282	166	116	253	196	254	195	1391	317	17	98	919	53	707	70
145.35	-17.05	Psychotria_fitzalanii	Outgroup	222	59	443	2429	283	150	133	249	203	250	185	1134	275	13	101	795	41	621	51
145.7333	-17.3	Psychotria_fitzalanii	Outgroup	212	46	401	2352	265	149	116	234	209	239	176	3399	617	90	67	1839	288	1270	399
145.906377	-16.941153	Psychotria_fitzalanii	Outgroup	250	29	313	2224	291	199	92	271	229	276	217	2468	502	46	81	1482	144	1376	220
146.3439	-19.0081	Psychotria_fitzalanii	Outgroup	244	72	431	3074	319	153	166	277	195	279	195	1851	417	22	92	1236	78	1025	78
146.613889	-19.036111	Psychotria_fitzalanii	Outgroup	247	64	415	2968	315	162	154	279	200	281	200	1464	346	15	95	1020	58	832	58
146.6333	-19.3917	Psychotria_fitzalanii	Outgroup	230	77	445	3112	307	134	173	263	208	265	180	1285	324	14	100	945	49	753	56
146.641111	-18.964444	Psychotria_fitzalanii	Outgroup	247	60	406	2904	312	165	147	279	201	280	201	1509	355	16	94	1039	63	836	63
146.642507	-19.406919	Psychotria_fitzalanii	Outgroup	229	77	446	3116	307	134	173	263	208	265	180	1313	330	14	99	961	50	761	64
146.642771	-19.406785	Psychotria_fitzalanii	Outgroup	229	77	446	3116	307	134	173	263	208	265	180	1313	330	14	99	961	50	761	64
146.759173	-19.623585	Psychotria_fitzalanii	Outgroup	236	81	448	3233	317	136	181	270	214	273	184	1128	269	14	95	798	51	656	69
146.75944	-19.623451	Psychotria_fitzalanii	Outgroup	236	81	448	3233	317	136	181	270	214	273	184	1128	269	14	95	798	51	656	69
146.8333	-19.1167	Psychotria_fitzalanii	Outgroup	243	59	404	2894	307	162	146	275	198	276	198	1385	337	13	100	1001	49	843	49
146.833333	-19.133333	Psychotria_fitzalanii	Outgroup	237	60	408	2876	302	156	146	269	192	270	192	1549	374	15	100	1118	58	934	58
146.834444	-19.141667	Psychotria_fitzalanii	Outgroup	232	60	411	2858	297	151	146	264	211	265	187	1579	380	16	100	1138	59	948	62
146.868092	-19.135784	Psychotria_fitzalanii	Outgroup	243	59	403	2896	307	162	146	275	222	276	198	1429	345	15	99	1027	55	857	58
146.873414	-19.11483	Psychotria_fitzalanii	Outgroup	246	58	400	2888	309	165	144	278	200	279	200	1343	325	13	99	963	51	810	51
146.875836	-19.123586	Psychotria_fitzalanii	Outgroup	247	58	399	2898	311	166	144	279	225	280	202	1352	326	14	99	968	52	811	54
146.876104	-19.123452	Psychotria_fitzalanii	Outgroup	247	58	399	2898	311	166	144	279	225	280	202	1352	326	14	99	968	52	811	54
146.892504	-19.523584	Psychotria_fitzalanii	Outgroup	225	74	442	3057	300	132	168	258	204	260	177	829	202	9	96	596	34	476	62
146.892773	-19.523451	Psychotria_fitzalanii	Outgroup	225	74	442	3057	300	132	168	258	204	260	177	829	202	9	96	596	34	476	62
147.042501	-19.240252	Psychotria_fitzalanii	Outgroup	248	56	394	2897	310	167	143	280	226	281	202	1328	329	16	100	953	54	806	61
147.042764	-19.240117	Psychotria_fitzalanii	Outgroup	248	56	394	2897	310	167	143	280	226	281	202	1328	329	16	100	953	54	806	61
147.042764	-19.290117	Psychotria_fitzalanii	Outgroup	248	58	399	2939	312	166	146	281	227	282	202	1123	276	13	100	808	45	675	57
147.9167	-20.2167	Psychotria_fitzalanii	Outgroup	209	66	428	2974	277	122	155	243	188	244	163	1108	242	13	87	710	46	636	85
148.4872	-20.8028	Psychotria_fitzalanii	Outgroup	199	66	424	3052	268	112	156	234	177	235	152	1732	378	24	88	1126	80	966	125
148.488044	-20.801353	Psychotria_fitzalanii	Outgroup	199	66	424	3052	268	112	156	234	177	235	152	1732	378	24	88	1126	80	966	125
148.488313	-20.801219	Psychotria_fitzalanii	Outgroup	199	66	424	3052	268	112	156	234	177	235	152	1732	378	24	88	1126	80	966	125
148.65	-20.2333	Psychotria_fitzalanii	Outgroup	231	41	337	2814	283	162	121	265	208	265	188	1888	413	23	84	1186	81	1186	136
148.658746	-20.46384	Psychotria_fitzalanii	Outgroup	242	48	357	2983	299	165	134	276	218	276	196	1558	338	18	84	970	64	970	121
148.7667	-20.2667	Psychotria_fitzalanii	Outgroup	235	37	316	2792	285	169	116	269	212	269	193	2041	430	24	81	1230	86	1230	163
-159.508	21.9	Psychotria_insularum	Outgroup	239	9	176	1413	262	213	49	234	245	258	220	1799	220	87	26	635	303	330	493
-169.46389	-14.2333	Psychotria_insularum	Outgroup	219	12	481	410	232	207	25	223	213	224	213	5685	634	330	22	1878	1007	1588	1007
-169.85	-19.1	Psychotria_insularum	Outgroup	248	10	223	1218	271	226	46	259	234	265	232	2101	297	101	36	791	319	736	320
-169.866667	-19.05	Psychotria_insularum	Outgroup	249	10	223	1216	272	226	46	260	232	265	232	2094	300	99	37	796	313	747	313
-169.867	-19.05	Psychotria_insularum	Outgroup	249	10	223	1214	272	226	46	260	232	265	232	2113	302	100	37	802	316	751	316
-169.867222	-19.054444	Psychotria_insularum	Outgroup	249	10	224	1215	272	226	46	260	232	266	232	2083	297	99	37	789	313	739	313
-170.71083	-14.3	Psychotria_insularum	Outgroup	251	12	469	434	264	238	26	254	246	256	244	5442	590	317	21	1768	969	1485	973
-171.41028	-14.0158	Psychotria_insularum	Outgroup	271	12	480	413	284	258	26	274	266	276	264	3841	543	173	37	1539	530	1218	533
-171.555	-14.0367	Psychotria_insularum	Outgroup	267	12	480	415	279	254	26	270	262	271	260	3712	472	190	30	1355	581	1017	582
-171.573333	-14.044167	Psychotria_insularum	Outgroup	270	12	478	416	283	258	26	274	266	275	263	3455	452	169	32	1296	517	988	519
-171.71667	-13.86667	Psychotria_insularum	Outgroup	264	12	494	392	277	252	25	267	258	268	258	3875	631	128	51	1750	398	1427	398
-171.74083	-14.0331	Psychotria_insularum	Outgroup	269	12	480	415	282	256	26	272	264	274	262	3544	463	168	33	1337	514	1014	518
-171.75	-13.91667	Psychotria_insularum	Outgroup	235	12	499	395	248	223	25	239	231	240	229	4004	682	128	55	1876	397	1543	398
-171.75056	-13.9167	Psychotria_insularum	Outgroup	234	12	496	396	246	222	25	237	229	238	227	4267	706	137	53	1957	427	1608	427
-171.76333	-13.8575	Psychotria_insularum	Outgroup	265	12	492	395	277	252	25	268	258	269	258	4009	642	135	49	1787	421	1454	421
-171.883	-13.9833	Psychotria_insularum	Outgroup	268	12	481	413	281	255	26	272	263	273	261	3394	440	162	32	1272	496	963	504
-172.44639	-13.6	Psychotria_insularum	Outgroup	184	12	533	353	196	173	23	187	178	188	178	4210	639	156	45	1785	486	1711	486
-175.019	-19.6867	Psychotria_insularum	Outgroup	244	10	189	1476	270	218	53	264	228	264	224	2041	295	104	34	811	326	811	365
143	-13.5	Psychotria_loniceroides	Outgroup	256	72	552	1521	322	191	131	265	245	276	231	1219	311	1	116	907	5	385	9
150	-34	Psychotria_loniceroides	Outgroup	106	84	395	4509	213	1	212	56	145	167	41	915	88	69	7	256	214	223	238
153	-26	Psychotria_loniceroides	Outgroup	214	68	415	3363	286	121	165	256	189	256	163	1319	182	45	37	531	148	531	250
130.981667	-12.725556	Psychotria_loniceroides	Outgroup	278	77	521	1593	347	198	149	281	250	298	250	1678	392	2	104	1092	6	375	6
132.25	-13.4833	Psychotria_loniceroides	Outgroup	273	92	499	2128	362	179	183	277	236	302	236	1479	336	1	106	992	3	349	3
132.56168	-13.29488	Psychotria_loniceroides	Outgroup	265	91	501	2068	355	173	182	269	230	294	230	1659	390	1	108	1156	4	388	4
132.584526	-13.481916	Psychotria_loniceroides	Outgroup	264	92	496	2167	354	170	184	268	227	293	227	1384	287	1	101	855	5	328	5
132.64408	-13.44928	Psychotria_loniceroides	Outgroup	266	91	496	2170	357	172	185	271	229	296	229	1229	281	1	105	828	4	267	4
132.64748	-13.29388	Psychotria_loniceroides	Outgroup	260	91	502	2066	350	168	182	265	225	289	225	1769	396	1	105	1170	4	403	4
132.65518	-13.44938	Psychotria_loniceroides	Outgroup	267	91	495	2181	358	173	185	273	231	297	231	1238	287	1	106	845	4	268	4
132.65738	-13.41778	Psychotria_loniceroides	Outgroup	267	91	496	2164	358	173	184	272	230	297	230	1221	271	1	104	799	4	273	4
132.7	-13.5	Psychotria_loniceroides	Outgroup	260	92	496	2185	350	166	185	266	223	290	223	1472	344	1	106	1010	5	296	5
132.701195	-13.331915	Psychotria_loniceroides	Outgroup	260	91	500	2095	350	168	182	265	225	289	225	1724	371	1	104	1100	5	406	5
132.701197	-13.498589	Psychotria_loniceroides	Outgroup	260	92	496	2185	350	166	185	266	223	290	223	1472	344	1	106	1010	5	296	5
132.7512	-13.581912	Psychotria_loniceroides	Outgroup	268	92	490	2280	360	172	187	275	230	299	230	1248	303	1	108	879	5	250	5
132.78558	-13.32858	Psychotria_loniceroides	Outgroup	267	91	497	2142	357	173	184	272	230	296	230	1554	359	1	109	1069	4	349	4
132.86407	-13.31838	Psychotria_loniceroides	Outgroup	263	91	497	2137	353	170	184	268	227	292	227	1467	367	1	112	1077	4	282	4
132.86407	-13.32018	Psychotria_loniceroides	Outgroup	263	91	497	2137	353	170	184	268	227	292	227	1467	367	1	112	1077	4	282	4
132.866667	-13.316667	Psychotria_loniceroides	Outgroup	262	91	498	2127	352	169	183	267	226	291	226	1436	362	1	112	1060	4	272	4
133.04188	-13.57918	Psychotria_loniceroides	Outgroup	259	92	490	2302	351	163	188	267	220	290	220	1096	257	1	107	749	4	217	4
133.072222	-13.684444	Psychotria_loniceroides	Outgroup	256	92	488	2358	348	159	189	265	217	288	217	1213	290	1	108	843	5	229	5
133.072865	-13.682475	Psychotria_loniceroides	Outgroup	256	92	489	2348	347	159	189	264	216	287	216	1216	286	1	107	832	5	232	5
133.10071	-12.78409	Psychotria_loniceroides	Outgroup	265	89	511	1868	351	178	173	269	242	291	233	1555	378	1	112	1126	4	315	5
133.11058	-13.53908	Psychotria_loniceroides	Outgroup	254	92	493	2268	345	159	186	262	216	285	216	1267	284	1	105	828	5	261	5
141.842543	-12.50696	Psychotria_loniceroides	Outgroup	269	46	503	1200	313	222	92	275	250	285	250	1806	471	2	118	1365	8	599	8
141.842791	-12.506834	Psychotria_loniceroides	Outgroup	269	46	503	1200	313	222	92	275	250	285	250	1806	471	2	118	1365	8	599	8
141.851105	-13.131875	Psychotria_loniceroides	Outgroup	265	61	532	1360	322	207	115	271	243	283	243	1803	465	1	119	1395	4	596	4
141.859211	-13.14029	Psychotria_loniceroides	Outgroup	266	61	533	1368	323	208	115	272	244	284	244	1768	455	1	119	1364	4	589	4
141.859462	-13.140165	Psychotria_loniceroides	Outgroup	266	61	533	1368	323	208	115	272	244	284	244	1768	455	1	119	1364	4	589	4
141.871994	-12.762235	Psychotria_loniceroides	Outgroup	268	52	516	1262	318	216	101	274	248	285	248	1965	513	1	119	1525	5	658	5
141.907778	-12.571389	Psychotria_loniceroides	Outgroup	268	49	511	1218	315	219	96	274	249	285	249	1839	469	2	117	1371	8	614	8
142.191755	-10.741059	Psychotria_loniceroides	Outgroup	267	19	363	1037	291	239	52	273	255	279	250	1578	346	4	104	1017	15	423	25
142.222059	-10.209755	Psychotria_loniceroides	Outgroup	267	13	299	1017	289	244	45	275	255	279	250	1911	419	6	104	1252	21	492	34
142.291691	-10.153353	Psychotria_loniceroides	Outgroup	260	13	300	1000	282	238	44	269	248	272	244	2240	486	8	103	1454	26	586	40
142.442535	-10.823636	Psychotria_loniceroides	Outgroup	262	21	387	1028	288	234	54	270	250	275	245	2039	457	7	105	1361	24	519	37
142.442787	-10.823505	Psychotria_loniceroides	Outgroup	262	21	387	1028	288	234	54	270	250	275	245	2039	457	7	105	1361	24	519	37
142.5333	-10.7167	Psychotria_loniceroides	Outgroup	264	19	360	1037	289	237	52	273	252	277	247	1964	435	7	102	1285	24	525	38
142.6676	-12.5819	Psychotria_loniceroides	Outgroup	258	62	543	1275	317	202	114	264	249	276	238	1660	406	4	112	1204	14	505	24
142.675868	-12.590292	Psychotria_loniceroides	Outgroup	259	62	543	1281	318	203	115	266	250	277	239	1597	385	3	111	1141	12	487	24
142.676121	-12.590163	Psychotria_loniceroides	Outgroup	259	62	543	1281	318	203	115	266	250	277	239	1597	385	3	111	1141	12	487	24
143.242531	-13.890284	Psychotria_loniceroides	Outgroup	237	71	551	1558	301	172	129	248	226	257	212	1220	318	2	118	946	7	367	11
143.242786	-13.890156	Psychotria_loniceroides	Outgroup	237	71	551	1558	301	172	129	248	226	257	212	1220	318	2	118	946	7	367	11
143.246944	-13.835556	Psychotria_loniceroides	Outgroup	232	70	552	1529	295	169	127	243	221	252	208	1262	334	2	119	972	7	376	11
143.25	-13.9	Psychotria_loniceroides	Outgroup	234	71	552	1549	298	170	128	245	223	254	209	1245	319	2	117	953	7	379	11
143.250864	-14.08195	Psychotria_loniceroides	Outgroup	251	74	545	1655	318	182	135	262	239	272	224	1271	298	2	112	890	7	427	12
143.259197	-13.906951	Psychotria_loniceroides	Outgroup	233	71	551	1549	297	169	128	244	222	253	209	1295	325	2	116	975	8	400	12
143.259452	-13.906823	Psychotria_loniceroides	Outgroup	233	71	551	1549	297	169	128	244	222	253	209	1295	325	2	116	975	8	400	12
143.309196	-13.706952	Psychotria_loniceroides	Outgroup	237	65	545	1500	297	177	120	248	226	256	214	1332	355	2	119	1043	8	408	12
143.309452	-13.706823	Psychotria_loniceroides	Outgroup	237	65	545	1500	297	177	120	248	226	256	214	1332	355	2	119	1043	8	408	12
143.323086	-14.010006	Psychotria_loniceroides	Outgroup	242	71	546	1602	306	176	130	254	230	263	217	1518	356	3	112	1058	10	509	15
143.323343	-14.009876	Psychotria_loniceroides	Outgroup	242	71	546	1602	306	176	130	254	230	263	217	1518	356	3	112	1058	10	509	15
143.325864	-14.023617	Psychotria_loniceroides	Outgroup	245	71	544	1612	309	179	130	254	233	265	219	1554	357	3	111	1067	10	534	15
143.32612	-14.023487	Psychotria_loniceroides	Outgroup	245	71	544	1612	309	179	130	254	233	265	219	1554	357	3	111	1067	10	534	15
143.3333	-13.9667	Psychotria_loniceroides	Outgroup	239	69	545	1578	302	175	127	249	228	259	214	1623	381	3	110	1120	11	573	16
143.3842	-13.6653	Psychotria_loniceroides	Outgroup	250	61	533	1517	307	192	115	262	238	269	226	1473	345	3	112	1013	11	491	17
143.392529	-13.673619	Psychotria_loniceroides	Outgroup	246	61	535	1506	302	188	114	257	233	265	222	1572	374	3	112	1088	11	512	17
143.392786	-13.673489	Psychotria_loniceroides	Outgroup	246	61	535	1506	302	188	114	257	233	265	222	1572	374	3	112	1088	11	512	17
143.4667	-13.8167	Psychotria_loniceroides	Outgroup	260	61	526	1578	316	200	116	272	247	279	235	1398	330	2	113	960	8	479	14
143.500861	-13.52223	Psychotria_loniceroides	Outgroup	259	53	514	1490	309	206	103	269	246	277	236	1441	334	4	109	984	15	421	28
143.501113	-13.522098	Psychotria_loniceroides	Outgroup	259	53	514	1490	309	206	103	269	246	277	236	1441	334	4	109	984	15	421	28
143.501972	-13.514175	Psychotria_loniceroides	Outgroup	255	53	516	1473	305	203	103	265	242	274	233	1510	350	4	108	1031	16	442	29
143.502224	-13.514043	Psychotria_loniceroides	Outgroup	255	53	516	1473	305	203	103	265	242	274	233	1510	350	4	108	1031	16	442	29
143.513633	-13.553024	Psychotria_loniceroides	Outgroup	252	53	518	1473	302	199	103	264	239	270	229	1605	383	4	111	1127	15	479	26
143.513885	-13.552892	Psychotria_loniceroides	Outgroup	252	53	518	1473	302	199	103	264	239	270	229	1605	383	4	111	1127	15	479	26
144.459185	-14.273614	Psychotria_loniceroides	Outgroup	251	38	438	1551	292	206	86	266	236	269	228	1224	313	4	111	923	13	739	19
144.459188	-15.573607	Psychotria_loniceroides	Outgroup	256	72	517	2042	322	183	139	274	226	280	224	893	233	3	115	690	9	320	15
144.459443	-14.273482	Psychotria_loniceroides	Outgroup	251	38	438	1551	292	206	86	266	236	269	228	1224	313	4	111	923	13	739	19
144.459449	-15.573476	Psychotria_loniceroides	Outgroup	256	72	517	2042	322	183	139	274	226	280	224	893	233	3	115	690	9	320	15
145.018905	-16.137492	Psychotria_loniceroides	Outgroup	209	51	458	1963	261	149	112	230	181	232	179	1823	423	18	99	1234	56	998	66
145.019162	-16.137359	Psychotria_loniceroides	Outgroup	209	51	458	1963	261	149	112	230	181	232	179	1823	423	18	99	1234	56	998	66
145.059179	-14.940276	Psychotria_loniceroides	Outgroup	250	36	411	1679	291	204	86	267	233	269	225	1571	341	10	97	1006	36	821	57
145.059433	-14.940143	Psychotria_loniceroides	Outgroup	250	36	411	1679	291	204	86	267	233	269	225	1571	341	10	97	1006	36	821	57
145.142512	-15.190274	Psychotria_loniceroides	Outgroup	257	35	400	1762	298	210	88	272	240	277	230	1546	341	12	98	1001	42	786	60
145.142769	-15.190139	Psychotria_loniceroides	Outgroup	257	35	400	1762	298	210	88	272	240	277	230	1546	341	12	98	1001	42	786	60
145.225846	-15.706938	Psychotria_loniceroides	Outgroup	250	35	383	1884	292	202	91	267	232	272	222	1406	323	16	97	931	51	679	79
145.226104	-15.706805	Psychotria_loniceroides	Outgroup	250	35	383	1884	292	202	91	267	232	272	222	1406	323	16	97	931	51	679	79
145.242513	-15.823604	Psychotria_loniceroides	Outgroup	243	35	382	1896	285	194	91	260	225	264	214	1648	367	22	94	1093	68	748	97
145.24277	-15.823472	Psychotria_loniceroides	Outgroup	243	35	382	1896	285	194	91	260	225	264	214	1648	367	22	94	1093	68	748	97
145.250845	-15.415273	Psychotria_loniceroides	Outgroup	259	31	370	1816	299	214	85	276	242	280	232	1892	418	19	96	1247	63	911	82
145.25085	-17.248598	Psychotria_loniceroides	Outgroup	216	70	469	2554	284	135	149	243	197	245	176	975	229	11	97	669	35	547	46
145.28	-16.58	Psychotria_loniceroides	Outgroup	190	46	431	2028	239	132	107	213	161	214	159	2039	456	27	94	1329	83	1037	105
145.352778	-15.921389	Psychotria_loniceroides	Outgroup	256	30	344	1950	296	210	86	275	238	279	227	2033	425	32	89	1267	98	952	99
145.352778	-15.921389	Psychotria_loniceroides	Outgroup	256	30	344	1950	296	210	86	275	238	279	227	2033	425	32	89	1267	98	952	99
145.4167	-16.5	Psychotria_loniceroides	Outgroup	251	36	362	2179	297	197	100	272	219	277	219	2115	451	32	89	1311	99	1002	121
145.417514	-17.248598	Psychotria_loniceroides	Outgroup	196	62	458	2409	259	123	136	223	177	224	159	1632	351	29	84	1002	94	762	126
145.417515	-17.415264	Psychotria_loniceroides	Outgroup	198	67	464	2508	264	120	143	226	179	227	159	1333	267	29	75	763	92	586	125
145.45	-17.2833	Psychotria_loniceroides	Outgroup	195	61	456	2412	257	123	135	217	176	224	158	1950	403	39	80	1151	126	860	173
145.4667	-17.2167	Psychotria_loniceroides	Outgroup	206	59	445	2410	266	135	131	233	186	234	169	1699	364	32	84	1036	102	778	135
145.4833	-17.2167	Psychotria_loniceroides	Outgroup	208	58	442	2413	268	137	131	235	188	236	171	1590	338	31	83	962	99	722	128
145.4875	-17.426389	Psychotria_loniceroides	Outgroup	193	64	458	2468	257	118	139	215	173	222	155	2282	439	56	70	1247	179	917	249
145.4875	-17.4264	Psychotria_loniceroides	Outgroup	193	64	458	2468	257	118	139	215	173	222	155	2282	439	56	70	1247	179	917	249
145.500847	-17.498596	Psychotria_loniceroides	Outgroup	185	64	461	2457	250	111	139	208	167	214	148	2465	462	64	68	1324	203	962	283
145.566667	-17.783333	Psychotria_loniceroides	Outgroup	206	66	449	2662	274	127	147	236	169	237	165	1967	374	50	71	1071	156	825	185
145.592517	-18.640258	Psychotria_loniceroides	Outgroup	208	83	465	3071	291	112	178	241	187	243	160	1077	238	16	91	704	48	573	65
145.592781	-18.640126	Psychotria_loniceroides	Outgroup	208	83	465	3071	291	112	178	241	187	243	160	1077	238	16	91	704	48	573	65
145.609178	-17.090264	Psychotria_loniceroides	Outgroup	190	47	420	2203	242	130	112	211	172	216	157	2407	501	45	85	1493	141	1083	186
145.609437	-17.090131	Psychotria_loniceroides	Outgroup	190	47	420	2203	242	130	112	211	172	216	157	2407	501	45	85	1493	141	1083	186
145.659182	-18.406926	Psychotria_loniceroides	Outgroup	206	75	456	2915	283	117	165	238	166	240	161	1645	363	27	92	1059	81	822	95
145.659444	-18.406794	Psychotria_loniceroides	Outgroup	206	75	456	2915	283	117	165	238	166	240	161	1645	363	27	92	1059	81	822	95
145.675844	-16.973598	Psychotria_loniceroides	Outgroup	228	40	376	2264	276	170	106	250	208	255	194	2046	431	35	89	1279	106	979	133
145.676101	-16.973467	Psychotria_loniceroides	Outgroup	228	40	376	2264	276	170	106	250	208	255	194	2046	431	35	89	1279	106	979	133
145.7333	-18.1833	Psychotria_loniceroides	Outgroup	210	66	439	2778	280	129	151	235	172	243	167	1754	366	31	87	1094	96	817	112
145.759181	-18.490258	Psychotria_loniceroides	Outgroup	212	74	450	2931	288	124	164	244	171	246	166	1800	400	29	93	1169	87	900	103
145.759444	-18.490128	Psychotria_loniceroides	Outgroup	212	74	450	2931	288	124	164	244	171	246	166	1800	400	29	93	1169	87	900	103
145.759741	-17.374289	Psychotria_loniceroides	Outgroup	210	47	402	2365	263	147	116	232	208	238	174	2757	482	72	62	1429	228	953	386
145.760001	-17.374158	Psychotria_loniceroides	Outgroup	210	47	402	2365	263	147	116	232	208	238	174	2757	482	72	62	1429	228	953	386
145.790328	-17.445873	Psychotria_loniceroides	Outgroup	235	47	390	2498	289	169	121	258	232	264	197	3504	609	103	62	1811	311	1207	458
145.790588	-17.445742	Psychotria_loniceroides	Outgroup	235	47	390	2498	289	169	121	258	232	264	197	3504	609	103	62	1811	311	1207	458
145.8167	-17.4167	Psychotria_loniceroides	Outgroup	183	44	405	2230	233	124	110	205	180	210	150	4690	811	129	61	2407	399	2185	655
145.8333	-17.0167	Psychotria_loniceroides	Outgroup	239	34	342	2254	283	185	98	260	218	265	205	2306	457	45	81	1365	137	1324	185
145.8667	-17.1	Psychotria_loniceroides	Outgroup	222	34	351	2208	266	168	98	244	202	248	189	2891	551	62	75	1640	193	1555	284
145.8833	-18	Psychotria_loniceroides	Outgroup	244	53	393	2745	306	171	135	269	223	276	202	2506	500	54	78	1469	162	1078	224
145.9167	-18.9167	Psychotria_loniceroides	Outgroup	207	81	461	3047	287	112	175	239	186	242	159	1061	240	15	91	703	47	554	64
146.075843	-18.373591	Psychotria_loniceroides	Outgroup	243	56	400	2821	308	166	141	275	204	276	200	2082	475	28	93	1386	94	1059	95
146.076105	-18.373458	Psychotria_loniceroides	Outgroup	243	56	400	2821	308	166	141	275	204	276	200	2082	475	28	93	1386	94	1059	95
146.09251	-18.423591	Psychotria_loniceroides	Outgroup	228	58	410	2764	292	151	141	259	189	260	185	2575	579	38	91	1679	124	1267	132
146.092771	-18.423458	Psychotria_loniceroides	Outgroup	228	58	410	2764	292	151	141	259	189	260	185	2575	579	38	91	1679	124	1267	132
146.1025	-18.283889	Psychotria_loniceroides	Outgroup	244	52	388	2756	305	171	134	275	222	276	202	1839	382	32	85	1111	98	846	125
146.109438	-18.290125	Psychotria_loniceroides	Outgroup	241	52	388	2735	301	169	133	272	220	273	199	1946	400	34	84	1161	102	881	139
146.237843	-18.741589	Psychotria_loniceroides	Outgroup	245	65	420	2966	316	160	155	278	203	279	199	1910	437	29	91	1257	95	944	104
146.238109	-18.741456	Psychotria_loniceroides	Outgroup	245	65	420	2966	316	160	155	278	203	279	199	1910	437	29	91	1257	95	944	104
148.166667	-25.016667	Psychotria_loniceroides	Outgroup	172	98	428	4602	276	46	229	224	144	227	100	770	115	25	48	345	81	329	111
148.417491	-21.081907	Psychotria_loniceroides	Outgroup	185	76	447	3139	261	92	169	221	163	222	136	1390	267	21	74	801	76	703	140
148.417491	-21.248573	Psychotria_loniceroides	Outgroup	215	79	438	3379	296	115	180	252	192	254	162	835	160	13	73	478	47	418	82
148.434129	-20.718772	Psychotria_loniceroides	Outgroup	201	66	425	3041	269	114	156	236	178	236	153	1675	364	22	88	1092	74	931	124
148.434398	-20.718637	Psychotria_loniceroides	Outgroup	201	66	425	3041	269	114	156	236	178	236	153	1675	364	22	88	1092	74	931	124
148.525823	-21.123574	Psychotria_loniceroides	Outgroup	218	72	425	3280	294	124	170	255	195	256	167	1611	356	22	83	1024	84	788	143
148.526089	-21.123437	Psychotria_loniceroides	Outgroup	218	72	425	3280	294	124	170	255	195	256	167	1611	356	22	83	1024	84	788	143
148.542489	-21.073574	Psychotria_loniceroides	Outgroup	188	70	434	3093	260	99	162	224	166	224	140	1789	389	24	82	1126	90	884	163
148.542755	-21.073437	Psychotria_loniceroides	Outgroup	188	70	434	3093	260	99	162	224	166	224	140	1789	389	24	82	1126	90	884	163
148.55	-20.25	Psychotria_loniceroides	Outgroup	205	46	367	2752	259	135	124	238	183	238	163	1832	407	22	85	1170	79	1170	137
148.555303	-20.831539	Psychotria_loniceroides	Outgroup	192	64	420	2994	259	107	151	226	169	227	145	1863	404	25	87	1207	84	1021	131
148.555567	-20.831403	Psychotria_loniceroides	Outgroup	192	64	420	2994	259	107	151	226	169	227	145	1863	404	25	87	1207	84	1021	131
148.584152	-20.248576	Psychotria_loniceroides	Outgroup	219	44	356	2795	273	148	124	252	196	252	176	1941	431	23	85	1237	83	1237	144
148.592485	-20.25691	Psychotria_loniceroides	Outgroup	230	44	352	2845	283	158	126	263	206	263	186	1686	371	20	84	1069	71	1069	128
148.592749	-20.256773	Psychotria_loniceroides	Outgroup	230	44	352	2845	283	158	126	263	206	263	186	1686	371	20	84	1069	71	1069	128
148.728693	-20.360167	Psychotria_loniceroides	Outgroup	237	42	337	2875	290	167	124	271	214	271	193	1810	380	21	81	1086	75	1086	152
148.728957	-20.360031	Psychotria_loniceroides	Outgroup	237	42	337	2875	290	167	124	271	214	271	193	1810	380	21	81	1086	75	1086	152
148.75915	-20.340242	Psychotria_loniceroides	Outgroup	229	39	331	2804	280	161	119	262	205	262	186	1816	383	22	82	1106	76	1106	142
148.759415	-20.340106	Psychotria_loniceroides	Outgroup	229	39	331	2804	280	161	119	262	205	262	186	1816	383	22	82	1106	76	1106	142
148.95915	-21.056906	Psychotria_loniceroides	Outgroup	237	48	352	3086	297	159	138	273	213	273	189	1568	349	20	83	998	67	787	115
148.959422	-21.05677	Psychotria_loniceroides	Outgroup	237	48	352	3086	297	159	138	273	213	273	189	1568	349	20	83	998	67	787	115
149.530054	-36.565164	Psychotria_loniceroides	Outgroup	133	67	373	3849	226	46	180	173	83	186	78	760	98	40	27	278	121	234	148
149.530075	-36.565169	Psychotria_loniceroides	Outgroup	133	67	373	3849	226	46	180	173	83	186	78	760	98	40	27	278	121	234	148
149.778198	-36.318129	Psychotria_loniceroides	Outgroup	137	65	372	3734	226	52	175	176	88	189	84	1074	117	61	18	333	195	283	233
149.778295	-36.319929	Psychotria_loniceroides	Outgroup	137	65	372	3734	226	52	175	176	88	189	84	1074	117	61	18	333	195	283	233
149.779395	-36.321733	Psychotria_loniceroides	Outgroup	137	65	372	3734	226	52	175	176	88	189	84	1074	117	61	18	333	195	283	233
149.781313	-36.310837	Psychotria_loniceroides	Outgroup	129	65	372	3748	219	44	175	169	80	181	75	1148	125	65	18	355	207	302	248
149.782689	-36.320728	Psychotria_loniceroides	Outgroup	137	65	372	3734	226	52	175	176	88	189	84	1074	117	61	18	333	195	283	233
149.78279	-36.29443	Psychotria_loniceroides	Outgroup	120	66	373	3767	211	35	176	160	71	173	67	1191	130	65	19	372	207	326	248
149.783298	-36.306231	Psychotria_loniceroides	Outgroup	116	65	372	3752	207	31	175	157	68	169	63	1201	135	64	20	385	206	334	246
149.840367	-36.282402	Psychotria_loniceroides	Outgroup	157	64	373	3680	245	73	172	196	109	208	104	781	92	39	22	262	129	226	151
149.855005	-35.664022	Psychotria_loniceroides	Outgroup	146	76	391	4093	246	50	195	101	93	202	87	972	107	59	16	303	203	223	225
149.8667	-35.5	Psychotria_loniceroides	Outgroup	125	78	392	4155	226	28	198	167	72	182	66	897	90	52	14	253	180	246	194
149.869458	-37.101627	Psychotria_loniceroides	Outgroup	162	42	317	3023	230	98	132	198	122	205	120	774	75	50	12	220	154	206	169
149.8711	-36.09137	Psychotria_loniceroides	Outgroup	147	68	381	3793	239	60	179	187	98	200	93	930	117	41	29	342	145	310	157
149.872039	-36.090105	Psychotria_loniceroides	Outgroup	147	68	381	3793	239	60	179	187	98	200	93	930	117	41	29	342	145	310	157
149.87254	-36.10044	Psychotria_loniceroides	Outgroup	154	68	380	3781	245	66	179	193	105	206	99	915	115	41	28	336	143	305	157
149.872544	-36.100435	Psychotria_loniceroides	Outgroup	154	68	380	3781	245	66	179	193	105	206	99	915	115	41	28	336	143	305	157
149.878948	-36.344455	Psychotria_loniceroides	Outgroup	152	61	366	3580	237	71	166	190	105	202	101	1031	112	56	19	320	176	278	220
149.880857	-36.805018	Psychotria_loniceroides	Outgroup	158	48	333	3215	232	88	143	194	116	204	113	838	100	45	23	286	136	253	159
149.880879	-36.805021	Psychotria_loniceroides	Outgroup	158	48	333	3215	232	88	143	194	116	204	113	838	100	45	23	286	136	253	159
149.881598	-36.100311	Psychotria_loniceroides	Outgroup	158	68	380	3766	248	70	178	197	109	209	103	856	106	39	27	309	135	278	150
149.882556	-35.975877	Psychotria_loniceroides	Outgroup	125	71	384	3875	219	36	184	166	75	179	70	1101	129	51	25	379	173	349	193
149.884536	-35.965104	Psychotria_loniceroides	Outgroup	137	71	385	3870	231	47	184	177	87	190	81	1020	118	47	25	350	161	327	177
149.887999	-36.351554	Psychotria_loniceroides	Outgroup	151	60	365	3565	235	70	165	190	105	201	100	1071	119	58	20	340	180	295	227
149.890119	-36.44009	Psychotria_loniceroides	Outgroup	150	58	359	3497	232	71	161	188	104	199	100	990	109	55	19	309	165	264	213
149.893766	-36.024724	Psychotria_loniceroides	Outgroup	126	69	382	3826	218	37	181	166	76	179	71	1139	135	54	25	392	180	356	210
149.8951	-36.594229	Psychotria_loniceroides	Outgroup	151	53	346	3358	229	77	152	188	107	198	103	990	108	59	17	302	180	251	228
149.899297	-36.311628	Psychotria_loniceroides	Outgroup	149	61	367	3588	234	68	167	188	102	199	98	1049	120	54	22	348	170	310	212
149.899606	-36.434638	Psychotria_loniceroides	Outgroup	150	57	358	3488	232	72	160	188	104	198	100	1056	117	59	19	333	177	286	227
149.900005	-36.533298	Psychotria_loniceroides	Outgroup	150	54	350	3406	229	74	155	187	105	198	101	905	114	44	27	329	136	288	165
149.900819	-36.433076	Psychotria_loniceroides	Outgroup	152	57	358	3482	233	74	160	190	106	200	102	997	113	53	21	327	159	291	204
149.90122	-36.531737	Psychotria_loniceroides	Outgroup	150	54	350	3406	229	74	155	187	105	198	101	905	114	44	27	329	136	288	165
149.9036	-36.27543	Psychotria_loniceroides	Outgroup	152	62	369	3600	237	70	168	190	105	202	100	964	119	43	28	346	141	311	171
149.903903	-36.314229	Psychotria_loniceroides	Outgroup	153	61	366	3572	238	72	166	191	106	203	102	968	116	46	25	338	148	304	183
149.904507	-36.256077	Psychotria_loniceroides	Outgroup	149	63	370	3623	235	66	169	188	102	199	97	1031	117	51	22	339	167	303	202
149.906812	-36.445669	Psychotria_loniceroides	Outgroup	148	57	356	3475	229	70	159	186	103	197	99	1083	121	60	20	345	182	296	231
149.907192	-36.222235	Psychotria_loniceroides	Outgroup	156	64	372	3646	243	72	171	194	108	206	103	947	102	48	20	301	156	282	188
149.907434	-36.577463	Psychotria_loniceroides	Outgroup	144	53	346	3374	222	70	152	182	100	192	97	1048	123	56	21	348	171	297	219
149.9078	-35.9328	Psychotria_loniceroides	Outgroup	145	71	386	3867	238	55	184	185	95	198	89	974	106	49	21	316	165	300	182
149.908026	-36.57835	Psychotria_loniceroides	Outgroup	144	53	346	3374	222	70	152	182	100	192	97	1048	123	56	21	348	171	297	219
149.908649	-36.575902	Psychotria_loniceroides	Outgroup	148	52	345	3358	226	74	152	185	104	195	101	1009	122	52	23	346	159	296	204
149.90871	-36.582001	Psychotria_loniceroides	Outgroup	148	52	345	3358	226	74	152	185	104	195	101	1009	122	52	23	346	159	296	204
149.909241	-36.576789	Psychotria_loniceroides	Outgroup	148	52	345	3358	226	74	152	185	104	195	101	1009	122	52	23	346	159	296	204
149.909271	-36.578136	Psychotria_loniceroides	Outgroup	148	52	345	3358	226	74	152	185	104	195	101	1009	122	52	23	346	159	296	204
149.909926	-36.58044	Psychotria_loniceroides	Outgroup	148	52	345	3358	226	74	152	185	104	195	101	1009	122	52	23	346	159	296	204
149.912789	-36.464767	Psychotria_loniceroides	Outgroup	151	56	355	3447	231	73	158	188	105	199	102	1032	116	58	19	332	176	287	220
149.913487	-36.12293	Psychotria_loniceroides	Outgroup	158	66	378	3709	247	72	175	197	110	209	105	945	104	50	19	298	164	263	195
149.914003	-36.463206	Psychotria_loniceroides	Outgroup	151	56	355	3447	231	73	158	188	105	199	102	1032	116	58	19	332	176	287	220
149.9167	-36.0833	Psychotria_loniceroides	Outgroup	155	67	379	3736	245	69	176	194	107	207	101	1003	116	49	23	340	161	311	192
149.917697	-36.35624	Psychotria_loniceroides	Outgroup	154	59	363	3520	237	74	163	192	108	203	103	1025	118	51	23	341	161	302	203
149.918082	-35.931938	Psychotria_loniceroides	Outgroup	145	70	385	3847	239	56	183	185	96	198	90	1017	120	46	27	359	160	339	172
149.920288	-36.628866	Psychotria_loniceroides	Outgroup	151	51	341	3309	227	78	149	188	107	197	104	1032	118	59	18	333	179	283	221
149.920936	-36.353457	Psychotria_loniceroides	Outgroup	154	59	363	3520	237	74	163	192	108	203	103	1025	118	51	23	341	161	302	203
149.921003	-36.355258	Psychotria_loniceroides	Outgroup	154	59	363	3520	237	74	163	192	108	203	103	1025	118	51	23	341	161	302	203
149.921505	-36.627305	Psychotria_loniceroides	Outgroup	151	51	341	3309	227	78	149	188	107	197	104	1032	118	59	18	333	179	283	221
149.922053	-36.468425	Psychotria_loniceroides	Outgroup	153	55	354	3427	233	77	157	191	108	201	104	1003	115	55	20	331	167	290	207
149.922593	-35.919031	Psychotria_loniceroides	Outgroup	150	70	385	3850	243	60	183	190	100	203	95	957	112	44	26	336	150	320	165
149.924499	-36.442587	Psychotria_loniceroides	Outgroup	150	56	356	3451	231	73	158	188	105	198	101	1039	122	54	22	349	166	302	208
149.928618	-36.539849	Psychotria_loniceroides	Outgroup	160	53	348	3356	238	85	152	197	116	207	112	806	100	41	25	286	125	246	155
149.930146	-36.612215	Psychotria_loniceroides	Outgroup	156	51	341	3306	232	83	149	192	112	202	109	952	113	52	21	322	157	278	193
149.930392	-36.338833	Psychotria_loniceroides	Outgroup	157	59	363	3518	240	77	163	195	111	206	107	866	103	41	25	301	131	272	163
149.930602	-36.314433	Psychotria_loniceroides	Outgroup	160	60	365	3537	243	79	164	198	114	209	109	835	101	40	25	293	130	256	160
149.931819	-36.58344	Psychotria_loniceroides	Outgroup	155	52	345	3331	232	82	150	192	111	202	108	919	116	46	26	330	138	284	173
149.932563	-36.514483	Psychotria_loniceroides	Outgroup	151	54	350	3387	229	75	154	188	106	198	103	995	118	53	22	334	161	284	201
149.93527	-36.527033	Psychotria_loniceroides	Outgroup	154	53	348	3359	232	80	152	191	110	201	106	916	113	46	24	321	140	274	178
149.935736	-36.130047	Psychotria_loniceroides	Outgroup	156	65	376	3674	244	71	173	194	108	206	103	1082	124	53	23	363	173	333	211
149.935839	-36.619671	Psychotria_loniceroides	Outgroup	157	50	340	3286	233	85	148	194	114	204	111	918	112	49	23	318	147	274	179
149.936691	-36.568184	Psychotria_loniceroides	Outgroup	155	52	344	3329	232	82	150	192	112	202	108	904	115	44	27	327	134	281	166
149.937906	-36.566623	Psychotria_loniceroides	Outgroup	157	52	345	3331	233	83	151	194	113	203	109	877	111	43	27	317	131	275	161
149.941148	-36.483879	Psychotria_loniceroides	Outgroup	156	54	351	3391	234	80	154	193	111	203	107	905	110	45	25	318	139	282	171
149.942252	-36.561063	Psychotria_loniceroides	Outgroup	158	52	344	3321	234	84	150	194	114	204	111	875	112	42	27	319	130	275	159
149.942361	-36.482317	Psychotria_loniceroides	Outgroup	158	54	351	3383	236	82	154	195	113	205	109	858	106	41	26	307	129	272	158
149.942991	-36.560523	Psychotria_loniceroides	Outgroup	158	52	344	3321	234	84	150	194	114	204	111	875	112	42	27	319	130	275	159
149.943467	-36.559502	Psychotria_loniceroides	Outgroup	158	52	344	3321	234	84	150	194	114	204	111	875	112	42	27	319	130	275	159
149.944112	-36.618808	Psychotria_loniceroides	Outgroup	157	50	340	3276	232	85	147	193	114	203	110	919	113	48	24	321	144	277	177
149.944879	-36.356446	Psychotria_loniceroides	Outgroup	157	58	361	3485	239	79	161	195	112	206	108	941	114	43	26	332	139	297	173
149.945327	-36.617247	Psychotria_loniceroides	Outgroup	157	50	340	3276	232	85	147	193	114	203	110	919	113	48	24	321	144	277	177
149.947751	-36.355501	Psychotria_loniceroides	Outgroup	157	58	361	3485	239	79	161	195	112	206	108	941	114	43	26	332	139	297	173
149.949579	-36.600947	Psychotria_loniceroides	Outgroup	160	50	341	3283	236	88	148	197	117	206	114	855	106	44	25	303	132	264	162
149.95	-35.55	Psychotria_loniceroides	Outgroup	121	75	389	4033	219	27	192	163	69	177	63	943	111	44	26	325	162	320	165
149.950111	-35.824629	Psychotria_loniceroides	Outgroup	156	71	386	3872	249	65	184	196	106	209	100	895	106	40	27	317	140	296	153
149.950794	-36.599386	Psychotria_loniceroides	Outgroup	162	50	341	3278	237	89	147	198	118	208	115	827	103	42	25	294	128	255	156
149.951195	-35.548434	Psychotria_loniceroides	Outgroup	121	75	389	4033	219	27	192	163	69	177	63	943	111	44	26	325	162	320	165
149.953185	-35.908332	Psychotria_loniceroides	Outgroup	163	70	385	3812	254	73	181	202	113	215	108	847	98	40	24	290	136	277	152
149.953219	-35.908368	Psychotria_loniceroides	Outgroup	163	70	385	3812	254	73	181	202	113	215	108	847	98	40	24	290	136	277	152
149.953351	-36.356264	Psychotria_loniceroides	Outgroup	160	58	361	3473	241	81	160	198	115	208	110	897	109	41	26	317	133	283	165
149.954568	-36.523352	Psychotria_loniceroides	Outgroup	154	53	347	3350	231	80	152	191	110	201	106	962	121	46	27	343	140	294	180
149.955423	-36.041785	Psychotria_loniceroides	Outgroup	156	67	380	3721	245	70	176	195	108	207	102	978	123	42	30	362	144	332	167
149.957226	-36.503469	Psychotria_loniceroides	Outgroup	156	53	349	3359	233	81	152	193	111	203	108	906	115	42	28	330	132	289	161
149.958439	-36.501907	Psychotria_loniceroides	Outgroup	157	53	348	3346	234	83	152	194	113	204	109	891	114	41	28	326	129	284	158
149.963213	-35.532363	Psychotria_loniceroides	Outgroup	138	75	389	4031	236	44	192	180	86	194	80	841	104	38	28	300	142	295	144
149.963648	-35.772024	Psychotria_loniceroides	Outgroup	155	72	387	3891	249	64	185	113	105	208	99	979	102	57	15	290	195	245	216
149.963796	-35.641789	Psychotria_loniceroides	Outgroup	154	73	388	3973	250	61	189	195	103	209	97	807	96	38	25	282	134	270	146
149.964202	-36.229829	Psychotria_loniceroides	Outgroup	160	61	369	3561	244	78	166	198	113	209	109	838	96	40	23	280	130	256	160
149.965684	-36.563227	Psychotria_loniceroides	Outgroup	159	51	343	3299	235	86	149	196	116	205	112	871	111	43	26	313	131	265	163
149.965776	-35.502531	Psychotria_loniceroides	Outgroup	129	75	389	4043	227	35	192	170	77	184	71	858	101	41	25	295	151	289	153
149.967484	-36.694745	Psychotria_loniceroides	Outgroup	163	47	331	3183	235	94	141	199	121	208	118	856	104	45	23	291	136	246	171
149.968108	-35.891778	Psychotria_loniceroides	Outgroup	161	69	384	3805	253	72	180	200	112	213	106	874	101	41	24	302	143	280	157
149.968849	-36.497989	Psychotria_loniceroides	Outgroup	160	53	348	3338	237	86	151	197	116	207	113	859	108	40	27	310	126	272	155
149.968899	-35.668097	Psychotria_loniceroides	Outgroup	148	73	388	3942	243	56	187	188	97	202	91	957	115	43	28	339	151	327	167
149.96938	-35.540233	Psychotria_loniceroides	Outgroup	148	74	389	4014	245	54	191	189	96	203	90	799	101	36	29	289	132	285	136
149.96998	-35.637356	Psychotria_loniceroides	Outgroup	156	73	388	3959	251	63	188	196	104	210	99	811	95	38	25	281	136	267	147
149.970062	-36.496427	Psychotria_loniceroides	Outgroup	160	53	348	3338	237	86	151	197	116	207	113	859	108	40	27	310	126	272	155
149.970249	-35.845312	Psychotria_loniceroides	Outgroup	160	70	385	3830	252	70	182	199	110	212	104	843	96	40	23	285	140	264	153
149.970301	-35.534992	Psychotria_loniceroides	Outgroup	148	74	389	4014	245	54	191	189	96	203	90	799	101	36	29	289	132	285	136
149.971025	-36.365748	Psychotria_loniceroides	Outgroup	159	57	359	3447	240	82	158	197	114	208	110	917	107	45	24	311	141	278	180
149.971915	-36.366014	Psychotria_loniceroides	Outgroup	159	57	359	3447	240	82	158	197	114	208	110	917	107	45	24	311	141	278	180
149.971973	-35.550128	Psychotria_loniceroides	Outgroup	139	74	388	4013	236	46	191	180	87	194	82	832	105	37	30	303	137	299	139
149.972911	-36.364741	Psychotria_loniceroides	Outgroup	159	57	359	3447	240	82	158	197	114	208	110	917	107	45	24	311	141	278	180
149.973593	-35.503222	Psychotria_loniceroides	Outgroup	141	74	389	4034	238	46	192	182	88	196	83	767	91	37	25	265	137	258	138
149.974902	-35.503442	Psychotria_loniceroides	Outgroup	151	74	389	4024	248	57	191	192	99	206	93	711	79	36	22	235	132	225	135
149.975225	-35.845188	Psychotria_loniceroides	Outgroup	164	70	385	3818	255	74	181	203	114	216	109	811	87	41	20	258	141	238	157
149.975388	-35.490929	Psychotria_loniceroides	Outgroup	137	74	389	4031	234	43	191	178	85	192	79	818	82	45	17	245	165	233	170
149.975527	-36.089411	Psychotria_loniceroides	Outgroup	155	64	376	3653	242	71	172	194	108	206	103	1098	129	51	25	378	169	346	205
149.976796	-35.49952	Psychotria_loniceroides	Outgroup	149	74	388	4028	246	55	191	190	97	204	91	726	77	38	20	231	140	220	143
149.978085	-36.26951	Psychotria_loniceroides	Outgroup	160	59	365	3513	242	80	163	197	114	208	109	884	97	45	21	279	141	251	181
149.978113	-36.362858	Psychotria_loniceroides	Outgroup	161	57	358	3432	241	83	158	198	116	209	112	910	105	45	23	306	141	275	180
149.978131	-36.362862	Psychotria_loniceroides	Outgroup	161	57	358	3432	241	83	158	198	116	209	112	910	105	45	23	306	141	275	180
149.978191	-35.551867	Psychotria_loniceroides	Outgroup	146	74	388	3995	242	53	190	187	94	201	88	814	102	36	29	296	134	290	137
149.978654	-35.495211	Psychotria_loniceroides	Outgroup	149	74	388	4028	246	55	191	190	97	204	91	726	77	38	20	231	140	220	143
149.979226	-36.362831	Psychotria_loniceroides	Outgroup	161	57	358	3432	241	83	158	198	116	209	112	910	105	45	23	306	141	275	180
149.979245	-36.362834	Psychotria_loniceroides	Outgroup	161	57	358	3432	241	83	158	198	116	209	112	910	105	45	23	306	141	275	180
149.979396	-35.540923	Psychotria_loniceroides	Outgroup	152	74	388	4005	248	58	190	193	100	206	94	774	96	36	28	276	130	271	136
149.980277	-35.534628	Psychotria_loniceroides	Outgroup	152	74	388	4005	248	58	190	193	100	206	94	774	96	36	28	276	130	271	136
149.980337	-36.357291	Psychotria_loniceroides	Outgroup	164	57	359	3436	244	86	158	201	119	212	115	820	95	41	23	277	129	248	163
149.980477	-36.366404	Psychotria_loniceroides	Outgroup	161	57	358	3432	241	83	158	198	116	209	112	910	105	45	23	306	141	275	180
149.980855	-36.376308	Psychotria_loniceroides	Outgroup	162	56	357	3419	242	85	157	199	117	210	113	907	102	48	21	296	150	264	188
149.980873	-36.376311	Psychotria_loniceroides	Outgroup	162	56	357	3419	242	85	157	199	117	210	113	907	102	48	21	296	150	264	188
149.981796	-36.371778	Psychotria_loniceroides	Outgroup	159	56	357	3429	239	82	157	197	114	207	110	955	108	49	22	314	153	282	194
149.981815	-36.371782	Psychotria_loniceroides	Outgroup	159	56	357	3429	239	82	157	197	114	207	110	955	108	49	22	314	153	282	194
149.982031	-36.583712	Psychotria_loniceroides	Outgroup	164	50	340	3253	238	92	146	200	121	209	117	791	98	41	24	276	125	232	155
149.982661	-35.538868	Psychotria_loniceroides	Outgroup	152	74	388	4005	248	58	190	193	100	206	94	774	96	36	28	276	130	271	136
149.982875	-36.37085	Psychotria_loniceroides	Outgroup	159	56	357	3429	239	82	157	197	114	207	110	955	108	49	22	314	153	282	194
149.982894	-36.370854	Psychotria_loniceroides	Outgroup	159	56	357	3429	239	82	157	197	114	207	110	955	108	49	22	314	153	282	194
149.983253	-36.380754	Psychotria_loniceroides	Outgroup	161	56	356	3410	241	85	156	199	117	209	113	939	107	48	22	311	152	280	189
149.983272	-36.380757	Psychotria_loniceroides	Outgroup	161	56	356	3410	241	85	156	199	117	209	113	939	107	48	22	311	152	280	189
149.984332	-36.379825	Psychotria_loniceroides	Outgroup	161	56	356	3410	241	85	156	199	117	209	113	939	107	48	22	311	152	280	189
149.984351	-36.379829	Psychotria_loniceroides	Outgroup	161	56	356	3410	241	85	156	199	117	209	113	939	107	48	22	311	152	280	189
149.985101	-36.370794	Psychotria_loniceroides	Outgroup	160	56	357	3419	240	83	157	197	115	208	111	954	110	48	23	320	150	288	190
149.98726	-35.63791	Psychotria_loniceroides	Outgroup	158	72	388	3937	253	66	187	199	107	212	102	773	83	39	21	248	141	234	150
149.988622	-36.496857	Psychotria_loniceroides	Outgroup	162	52	347	3318	239	89	150	199	119	209	115	848	105	41	26	301	127	264	159
149.988695	-35.635934	Psychotria_loniceroides	Outgroup	158	72	388	3937	253	66	187	199	107	212	102	773	83	39	21	248	141	234	150
149.988931	-36.506174	Psychotria_loniceroides	Outgroup	160	52	346	3314	236	86	150	197	116	206	113	876	110	41	27	314	127	274	160
149.98896	-35.536764	Psychotria_loniceroides	Outgroup	152	74	388	3996	249	59	190	193	101	207	95	736	88	35	25	256	127	248	133
149.989187	-35.53703	Psychotria_loniceroides	Outgroup	152	74	388	3996	249	59	190	193	101	207	95	736	88	35	25	256	127	248	133
149.990055	-36.37067	Psychotria_loniceroides	Outgroup	160	56	357	3419	240	83	157	197	115	208	111	954	110	48	23	320	150	288	190
149.99007	-36.496639	Psychotria_loniceroides	Outgroup	162	52	347	3318	239	89	150	199	119	209	115	848	105	41	26	301	127	264	159
149.990144	-36.504612	Psychotria_loniceroides	Outgroup	160	52	346	3314	236	86	150	197	116	206	113	876	110	41	27	314	127	274	160
149.9905	-35.608233	Psychotria_loniceroides	Outgroup	147	73	387	3957	243	55	188	188	96	202	90	939	109	43	26	323	155	314	170
149.990509	-35.927226	Psychotria_loniceroides	Outgroup	158	68	382	3756	248	70	178	197	109	209	104	1006	118	45	26	352	157	335	172
149.990554	-35.537915	Psychotria_loniceroides	Outgroup	152	74	388	3996	249	59	190	193	101	207	95	736	88	35	25	256	127	248	133
149.991211	-35.671821	Psychotria_loniceroides	Outgroup	158	72	387	3919	252	66	186	198	107	211	101	829	98	38	26	288	134	276	148
149.993746	-36.519589	Psychotria_loniceroides	Outgroup	160	51	343	3296	235	87	148	197	117	206	113	897	112	43	26	318	131	275	168
149.99508	-36.103257	Psychotria_loniceroides	Outgroup	165	63	375	3611	251	81	169	203	118	215	113	916	108	41	26	320	137	300	166
149.995129	-36.341706	Psychotria_loniceroides	Outgroup	160	57	359	3435	240	83	158	198	115	208	111	966	107	52	21	306	162	263	210
149.995148	-36.341709	Psychotria_loniceroides	Outgroup	160	57	359	3435	240	83	158	198	115	208	111	966	107	52	21	306	162	263	210
149.99576	-36.511626	Psychotria_loniceroides	Outgroup	160	51	344	3301	236	87	149	197	116	206	113	913	115	43	27	327	133	283	169
149.996	-35.543206	Psychotria_loniceroides	Outgroup	155	73	388	3979	251	62	189	196	104	210	98	728	85	36	24	247	128	240	136
149.996024	-36.102869	Psychotria_loniceroides	Outgroup	165	63	375	3611	251	81	169	203	118	215	113	916	108	41	26	320	137	300	166
149.996302	-35.551328	Psychotria_loniceroides	Outgroup	153	73	387	3977	248	60	189	193	101	207	95	762	92	36	26	266	128	260	137
149.996886	-35.552196	Psychotria_loniceroides	Outgroup	153	73	387	3977	248	60	189	193	101	207	95	762	92	36	26	266	128	260	137
149.996973	-36.510064	Psychotria_loniceroides	Outgroup	160	51	344	3301	236	87	149	197	116	206	113	913	115	43	27	327	133	283	169
149.99828	-35.544032	Psychotria_loniceroides	Outgroup	155	73	388	3979	251	62	189	196	104	210	98	728	85	36	24	247	128	240	136
149.998428	-36.515948	Psychotria_loniceroides	Outgroup	160	51	344	3301	236	87	149	197	116	206	113	913	115	43	27	327	133	283	169
149.998581	-35.537566	Psychotria_loniceroides	Outgroup	156	73	388	3984	252	63	189	197	104	210	99	700	78	36	21	228	128	221	136
149.998642	-35.536867	Psychotria_loniceroides	Outgroup	156	73	388	3984	252	63	189	197	104	210	99	700	78	36	21	228	128	221	136
149.999641	-36.514385	Psychotria_loniceroides	Outgroup	160	51	344	3301	236	87	149	197	116	206	113	913	115	43	27	327	133	283	169
150.000296	-35.540431	Psychotria_loniceroides	Outgroup	157	73	387	3973	252	64	188	197	105	211	99	710	74	37	19	222	133	212	142
150.00044	-35.543996	Psychotria_loniceroides	Outgroup	158	73	387	3967	254	65	188	199	107	212	101	714	79	36	21	233	130	223	138
150.001386	-36.14693	Psychotria_loniceroides	Outgroup	161	62	371	3575	246	79	167	123	115	211	110	991	105	54	19	301	170	276	213
150.001627	-36.337041	Psychotria_loniceroides	Outgroup	159	56	358	3425	239	82	157	196	114	207	110	999	110	53	21	317	167	277	215
150.002748	-36.497937	Psychotria_loniceroides	Outgroup	163	51	345	3297	238	89	149	199	119	209	116	884	110	42	26	314	130	274	165
150.003002	-35.555677	Psychotria_loniceroides	Outgroup	154	73	387	3966	249	61	188	194	102	208	97	737	87	36	24	251	128	244	137
150.00389	-35.81524	Psychotria_loniceroides	Outgroup	146	69	384	3817	237	57	181	185	96	198	91	1215	124	65	18	370	217	348	248
150.007257	-35.831797	Psychotria_loniceroides	Outgroup	148	69	383	3804	240	59	180	188	99	200	93	1180	122	62	18	363	208	338	240
150.007274	-36.340814	Psychotria_loniceroides	Outgroup	159	56	358	3425	239	82	157	196	114	207	110	999	110	53	21	317	167	277	215
150.007305	-36.340809	Psychotria_loniceroides	Outgroup	159	56	358	3425	239	82	157	196	114	207	110	999	110	53	21	317	167	277	215
150.008502	-36.338141	Psychotria_loniceroides	Outgroup	161	56	358	3412	241	84	157	198	116	209	112	987	111	51	22	321	161	283	207
150.008521	-36.338136	Psychotria_loniceroides	Outgroup	161	56	358	3412	241	84	157	198	116	209	112	987	111	51	22	321	161	283	207
150.009312	-35.528192	Psychotria_loniceroides	Outgroup	149	73	387	3967	245	57	188	190	98	204	92	831	85	44	19	255	158	245	171
150.009649	-36.33726	Psychotria_loniceroides	Outgroup	161	56	358	3412	241	84	157	198	116	209	112	987	111	51	22	321	161	283	207
150.009668	-36.337263	Psychotria_loniceroides	Outgroup	161	56	358	3412	241	84	157	198	116	209	112	987	111	51	22	321	161	283	207
150.009845	-36.331858	Psychotria_loniceroides	Outgroup	160	56	358	3426	239	82	157	124	115	207	111	1035	116	57	21	332	177	279	230
150.010893	-36.01197	Psychotria_loniceroides	Outgroup	159	65	377	3666	246	74	172	198	111	210	106	1036	124	46	26	365	156	335	184
150.011243	-36.482622	Psychotria_loniceroides	Outgroup	161	52	346	3304	237	87	149	197	117	207	114	900	113	42	27	323	132	282	165
150.012288	-36.355358	Psychotria_loniceroides	Outgroup	162	55	356	3399	241	85	156	199	117	209	113	919	105	46	23	306	144	276	186
150.012318	-36.355353	Psychotria_loniceroides	Outgroup	162	55	356	3399	241	85	156	199	117	209	113	919	105	46	23	306	144	276	186
150.012818	-35.562067	Psychotria_loniceroides	Outgroup	157	72	387	3947	252	65	187	198	106	211	100	748	88	37	24	254	129	247	141
150.012867	-36.340495	Psychotria_loniceroides	Outgroup	161	56	358	3412	241	84	157	198	116	209	112	987	111	51	22	321	161	283	207
150.013436	-36.354477	Psychotria_loniceroides	Outgroup	162	55	356	3399	241	85	156	199	117	209	113	919	105	46	23	306	144	276	186
150.013466	-36.354481	Psychotria_loniceroides	Outgroup	162	55	356	3399	241	85	156	199	117	209	113	919	105	46	23	306	144	276	186
150.01347	-36.353586	Psychotria_loniceroides	Outgroup	162	55	356	3399	241	85	156	199	117	209	113	919	105	46	23	306	144	276	186
150.013885	-35.521113	Psychotria_loniceroides	Outgroup	148	73	387	3971	243	55	188	188	96	202	90	856	91	44	20	271	158	262	172
150.014194	-35.648775	Psychotria_loniceroides	Outgroup	156	71	386	3903	250	65	185	196	105	209	100	951	97	50	18	288	176	277	197
150.014548	-36.354514	Psychotria_loniceroides	Outgroup	162	55	356	3399	241	85	156	199	117	209	113	919	105	46	23	306	144	276	186
150.014579	-36.354509	Psychotria_loniceroides	Outgroup	162	55	356	3399	241	85	156	199	117	209	113	919	105	46	23	306	144	276	186
150.01535	-36.333807	Psychotria_loniceroides	Outgroup	161	56	358	3412	241	84	157	198	116	209	112	987	111	51	22	321	161	283	207
150.01537	-36.333801	Psychotria_loniceroides	Outgroup	161	56	358	3412	241	84	157	198	116	209	112	987	111	51	22	321	161	283	207
150.015638	-36.355442	Psychotria_loniceroides	Outgroup	162	55	356	3399	241	85	156	199	117	209	113	919	105	46	23	306	144	276	186
150.01566	-35.634013	Psychotria_loniceroides	Outgroup	151	72	386	3904	245	60	185	191	101	205	95	1017	107	53	19	317	185	306	207
150.016062	-36.344639	Psychotria_loniceroides	Outgroup	160	56	357	3408	240	84	156	198	116	208	112	974	110	50	22	320	156	287	201
150.016188	-36.341037	Psychotria_loniceroides	Outgroup	161	56	358	3412	241	84	157	198	116	209	112	987	111	51	22	321	161	283	207
150.016199	-36.341037	Psychotria_loniceroides	Outgroup	161	56	358	3412	241	84	157	198	116	209	112	987	111	51	22	321	161	283	207
150.016208	-36.341032	Psychotria_loniceroides	Outgroup	161	56	358	3412	241	84	157	198	116	209	112	987	111	51	22	321	161	283	207
150.0167	-35.6333	Psychotria_loniceroides	Outgroup	142	71	386	3903	236	51	185	182	91	195	86	1066	118	52	22	348	180	338	205
150.017301	-36.341065	Psychotria_loniceroides	Outgroup	163	56	357	3402	242	86	156	200	118	210	114	952	109	48	23	316	152	280	195
150.01732	-36.34106	Psychotria_loniceroides	Outgroup	163	56	357	3402	242	86	156	200	118	210	114	952	109	48	23	316	152	280	195
150.017469	-35.539831	Psychotria_loniceroides	Outgroup	152	72	386	3953	247	60	187	193	101	206	95	889	91	48	18	273	170	261	185
150.017576	-35.801656	Psychotria_loniceroides	Outgroup	156	69	383	3795	247	67	180	195	107	208	101	1065	122	49	25	364	171	348	189
150.018092	-36.045323	Psychotria_loniceroides	Outgroup	166	64	376	3623	252	82	170	204	118	216	113	909	105	44	23	308	148	278	174
150.018679	-35.537229	Psychotria_loniceroides	Outgroup	152	72	386	3953	247	60	187	193	101	206	95	889	91	48	18	273	170	261	185
150.019972	-36.299632	Psychotria_loniceroides	Outgroup	125	57	357	3483	206	47	160	163	80	174	76	1272	136	68	20	395	212	358	272
150.020943	-35.509436	Psychotria_loniceroides	Outgroup	149	73	386	3965	244	56	188	189	97	203	91	848	98	41	24	284	147	280	161
150.02354	-36.323188	Psychotria_loniceroides	Outgroup	149	56	357	3434	229	72	157	114	104	197	100	1159	131	65	20	376	203	309	261
150.025181	-35.540022	Psychotria_loniceroides	Outgroup	145	72	386	3943	240	53	187	186	94	199	89	962	101	51	19	301	181	290	197
150.0337	-36.49695	Psychotria_loniceroides	Outgroup	164	50	343	3257	238	92	146	200	121	209	117	897	110	43	25	313	133	273	170
150.034167	-35.548283	Psychotria_loniceroides	Outgroup	150	72	385	3926	244	59	186	191	99	204	94	912	98	47	20	292	167	278	185
150.034262	-35.54644	Psychotria_loniceroides	Outgroup	150	72	385	3926	244	59	186	191	99	204	94	912	98	47	20	292	167	278	185
150.03473	-36.11521	Psychotria_loniceroides	Outgroup	166	62	371	3553	250	84	166	204	120	215	115	881	94	46	20	277	148	256	182
150.035354	-36.364044	Psychotria_loniceroides	Outgroup	165	54	353	3362	243	89	154	202	121	212	117	878	102	43	24	299	135	274	172
150.035385	-36.364039	Psychotria_loniceroides	Outgroup	165	54	353	3362	243	89	154	202	121	212	117	878	102	43	24	299	135	274	172
150.035926	-36.113436	Psychotria_loniceroides	Outgroup	166	62	371	3553	250	84	166	204	120	215	115	881	94	46	20	277	148	256	182
150.036467	-36.364072	Psychotria_loniceroides	Outgroup	165	54	353	3362	243	89	154	202	121	212	117	878	102	43	24	299	135	274	172
150.036498	-36.364067	Psychotria_loniceroides	Outgroup	165	54	353	3362	243	89	154	202	121	212	117	878	102	43	24	299	135	274	172
150.03674	-35.49611	Psychotria_loniceroides	Outgroup	142	72	386	3955	237	50	187	183	91	196	85	866	103	39	27	301	141	296	157
150.03774	-35.49884	Psychotria_loniceroides	Outgroup	142	72	386	3955	237	50	187	183	91	196	85	866	103	39	27	301	141	296	157
150.037751	-36.359598	Psychotria_loniceroides	Outgroup	165	54	353	3362	243	89	154	202	121	212	117	878	102	43	24	299	135	274	172
150.037782	-36.359593	Psychotria_loniceroides	Outgroup	165	54	353	3362	243	89	154	202	121	212	117	878	102	43	24	299	135	274	172
150.037979	-35.553027	Psychotria_loniceroides	Outgroup	155	72	386	3921	249	64	186	195	104	209	99	825	91	42	21	269	150	255	165
150.038693	-35.497045	Psychotria_loniceroides	Outgroup	142	72	386	3955	237	50	187	183	91	196	85	866	103	39	27	301	141	296	157
150.038981	-36.297438	Psychotria_loniceroides	Outgroup	139	56	357	3444	220	62	158	177	94	188	90	1159	133	56	24	390	176	359	225
150.039221	-35.794359	Psychotria_loniceroides	Outgroup	161	68	383	3775	251	73	178	200	112	213	107	948	108	44	24	316	150	307	170
150.040581	-36.254229	Psychotria_loniceroides	Outgroup	159	58	361	3454	239	80	159	196	113	207	109	952	113	43	28	338	137	321	172
150.0428	-36.50349	Psychotria_loniceroides	Outgroup	163	50	340	3243	237	91	146	199	120	208	117	934	114	46	25	323	140	279	181
150.043379	-35.555827	Psychotria_loniceroides	Outgroup	158	71	385	3909	252	67	185	198	107	212	102	810	88	41	21	262	147	248	162
150.04804	-36.043352	Psychotria_loniceroides	Outgroup	165	63	374	3593	250	82	168	203	118	214	113	997	114	47	24	338	155	312	191
150.050352	-35.545237	Psychotria_loniceroides	Outgroup	156	71	385	3902	249	65	184	196	106	209	100	854	90	44	20	269	156	252	175
150.052591	-35.547031	Psychotria_loniceroides	Outgroup	156	71	385	3902	249	65	184	196	106	209	100	854	90	44	20	269	156	252	175
150.053367	-35.424467	Psychotria_loniceroides	Outgroup	145	72	386	3969	240	52	188	185	93	199	87	791	93	39	25	271	139	265	149
150.05417	-35.57	Psychotria_loniceroides	Outgroup	163	71	385	3887	256	72	184	203	113	216	107	756	84	40	20	242	138	236	152
150.055101	-35.531861	Psychotria_loniceroides	Outgroup	147	71	384	3917	240	55	185	187	96	200	90	909	96	46	21	286	162	280	180
150.0578	-36.1919	Psychotria_loniceroides	Outgroup	165	59	364	3472	246	85	161	202	119	213	115	871	98	44	22	287	140	261	177
150.062276	-36.270022	Psychotria_loniceroides	Outgroup	160	56	358	3411	240	83	157	197	115	208	111	947	115	42	28	341	136	320	168
150.063212	-35.481074	Psychotria_loniceroides	Outgroup	152	71	384	3930	246	60	186	192	101	205	95	801	96	38	26	278	134	274	146
150.064598	-36.269232	Psychotria_loniceroides	Outgroup	160	56	358	3411	240	83	157	197	115	208	111	947	115	42	28	341	136	320	168
150.064852	-35.524691	Psychotria_loniceroides	Outgroup	153	71	384	3908	246	61	185	193	102	206	96	880	92	46	19	270	160	269	177
150.066761	-36.184026	Psychotria_loniceroides	Outgroup	161	58	363	3462	242	82	160	199	116	209	112	1083	116	57	21	339	179	310	229
150.06754	-36.18336	Psychotria_loniceroides	Outgroup	162	58	364	3466	243	83	160	199	116	210	112	1055	113	54	21	333	170	310	218
150.06872	-35.770866	Psychotria_loniceroides	Outgroup	160	67	381	3750	250	73	177	200	112	212	106	1055	121	51	23	349	173	340	194
150.069233	-36.03367	Psychotria_loniceroides	Outgroup	165	62	372	3570	250	83	167	203	119	214	114	1009	115	47	24	342	155	318	191
150.07069	-35.533016	Psychotria_loniceroides	Outgroup	146	70	383	3894	239	55	184	186	95	199	90	1058	108	58	18	318	198	312	223
150.071131	-35.520914	Psychotria_loniceroides	Outgroup	145	71	384	3898	239	55	184	186	95	199	89	989	103	53	18	301	181	299	203
150.071472	-35.541228	Psychotria_loniceroides	Outgroup	147	70	383	3889	240	56	184	187	97	200	91	1044	107	58	18	315	198	305	223
150.072098	-35.540387	Psychotria_loniceroides	Outgroup	147	70	383	3889	240	56	184	187	97	200	91	1044	107	58	18	315	198	305	223
150.072399	-35.551903	Psychotria_loniceroides	Outgroup	153	70	383	3876	246	63	183	193	103	206	97	940	98	52	19	290	180	275	201
150.072881	-35.534016	Psychotria_loniceroides	Outgroup	147	70	383	3889	240	56	184	187	97	200	91	1044	107	58	18	315	198	305	223
150.072906	-35.472017	Psychotria_loniceroides	Outgroup	154	71	384	3922	247	62	185	194	103	207	97	750	85	38	22	247	134	242	145
150.073608	-35.520704	Psychotria_loniceroides	Outgroup	145	71	384	3898	239	55	184	186	95	199	89	989	103	53	18	301	181	299	203
150.074996	-35.566522	Psychotria_loniceroides	Outgroup	159	70	383	3860	251	69	182	199	109	212	104	910	99	49	20	289	169	277	189
150.075204	-35.519544	Psychotria_loniceroides	Outgroup	144	70	383	3888	237	54	183	184	94	197	88	1041	111	56	19	321	190	320	213
150.07876	-35.523334	Psychotria_loniceroides	Outgroup	144	70	383	3888	237	54	183	184	94	197	88	1041	111	56	19	321	190	320	213
150.0799	-35.534448	Psychotria_loniceroides	Outgroup	147	70	383	3875	239	56	183	187	96	200	91	1084	112	60	18	330	204	321	230
150.080127	-35.758616	Psychotria_loniceroides	Outgroup	160	67	380	3743	249	72	176	199	111	211	106	1076	121	53	22	349	179	341	202
150.0802	-36.32631	Psychotria_loniceroides	Outgroup	162	54	352	3343	239	86	152	198	118	208	114	992	113	50	24	330	152	301	202
150.080973	-35.523424	Psychotria_loniceroides	Outgroup	144	70	383	3888	237	54	183	184	94	197	88	1041	111	56	19	321	190	320	213
150.082703	-36.170534	Psychotria_loniceroides	Outgroup	161	58	364	3464	242	82	160	199	116	209	111	1050	114	53	22	340	167	323	211
150.084943	-35.469821	Psychotria_loniceroides	Outgroup	154	70	383	3900	247	63	184	194	103	207	98	848	88	47	18	255	159	248	182
150.085481	-35.550535	Psychotria_loniceroides	Outgroup	155	69	382	3855	247	65	182	195	105	208	100	990	107	54	20	313	182	301	208
150.087079	-36.172416	Psychotria_loniceroides	Outgroup	161	58	363	3450	242	82	160	198	116	209	111	1059	118	52	23	353	166	336	206
150.087764	-35.546264	Psychotria_loniceroides	Outgroup	149	70	382	3861	241	59	182	189	99	202	93	1050	112	57	20	328	193	319	220
150.087782	-35.547923	Psychotria_loniceroides	Outgroup	149	70	382	3861	241	59	182	189	99	202	93	1050	112	57	20	328	193	319	220
150.089774	-35.544366	Psychotria_loniceroides	Outgroup	149	70	382	3861	241	59	182	189	99	202	93	1050	112	57	20	328	193	319	220
150.090056	-35.411929	Psychotria_loniceroides	Outgroup	146	71	384	3932	240	55	185	187	95	200	90	867	103	43	26	299	145	297	164
150.093884	-36.167237	Psychotria_loniceroides	Outgroup	162	58	362	3444	243	84	159	200	117	210	113	1022	118	48	25	353	154	336	190
150.09415	-35.844134	Psychotria_loniceroides	Outgroup	158	65	377	3672	245	72	172	196	110	208	105	1186	130	59	22	382	193	368	230
150.097777	-35.545992	Psychotria_loniceroides	Outgroup	149	69	382	3852	241	60	181	189	99	202	94	1039	115	54	22	335	182	328	210
150.098661	-35.551737	Psychotria_loniceroides	Outgroup	155	69	382	3843	247	66	181	195	105	208	100	989	110	52	21	320	176	310	202
150.102979	-35.554635	Psychotria_loniceroides	Outgroup	158	69	381	3832	249	69	180	198	108	211	103	959	110	48	23	318	164	309	189
150.104622	-36.164335	Psychotria_loniceroides	Outgroup	167	58	363	3434	247	88	159	204	122	214	117	927	109	43	26	321	137	312	171
150.105833	-35.574937	Psychotria_loniceroides	Outgroup	165	69	381	3818	255	75	180	204	115	217	109	849	99	43	22	281	147	277	165
150.111465	-36.089129	Psychotria_loniceroides	Outgroup	167	59	366	3480	248	87	162	204	121	215	117	999	114	47	24	340	155	325	187
150.112905	-36.294273	Psychotria_loniceroides	Outgroup	166	53	352	3324	242	91	152	202	122	212	118	941	110	44	26	324	138	302	179
150.115269	-36.191159	Psychotria_loniceroides	Outgroup	164	56	360	3405	243	87	157	201	119	211	115	1023	120	46	27	358	146	339	188
150.117868	-36.081768	Psychotria_loniceroides	Outgroup	166	59	366	3473	248	87	161	204	121	215	116	984	112	47	24	332	155	318	186
150.118158	-35.427826	Psychotria_loniceroides	Outgroup	148	69	381	3881	240	58	182	188	98	201	92	976	115	50	24	331	166	325	190
150.122958	-35.415187	Psychotria_loniceroides	Outgroup	144	70	381	3889	237	54	183	184	94	197	88	1003	110	55	20	320	179	314	207
150.123272	-35.516798	Psychotria_loniceroides	Outgroup	160	69	381	3830	251	71	180	200	110	212	105	862	100	43	23	288	147	284	165
150.12688	-36.08591	Psychotria_loniceroides	Outgroup	167	58	365	3458	248	88	160	204	122	215	117	965	110	46	24	328	150	313	182
150.126882	-36.276649	Psychotria_loniceroides	Outgroup	166	53	352	3319	242	91	151	202	122	212	118	919	105	44	25	312	138	295	178
150.129275	-36.086467	Psychotria_loniceroides	Outgroup	167	58	365	3458	248	88	160	204	122	215	117	965	110	46	24	328	150	313	182
150.131503	-36.081609	Psychotria_loniceroides	Outgroup	168	59	365	3463	249	88	161	205	122	216	118	959	108	46	24	322	150	307	183
150.136036	-35.439455	Psychotria_loniceroides	Outgroup	159	69	380	3852	250	69	181	199	109	212	103	874	107	43	26	307	147	300	163
150.137243	-35.406729	Psychotria_loniceroides	Outgroup	142	69	380	3871	234	53	182	183	92	195	87	1044	121	55	23	351	179	345	206
150.137913	-35.407888	Psychotria_loniceroides	Outgroup	142	69	380	3871	234	53	182	183	92	195	87	1044	121	55	23	351	179	345	206
150.138584	-35.426311	Psychotria_loniceroides	Outgroup	155	69	380	3857	246	65	181	195	105	207	99	926	112	46	26	324	154	315	176
150.140808	-35.359009	Psychotria_loniceroides	Outgroup	148	70	380	3893	240	58	183	188	98	201	92	939	108	53	21	310	165	306	192
150.145474	-35.432928	Psychotria_loniceroides	Outgroup	154	68	379	3846	245	64	180	193	104	206	98	954	114	47	25	332	157	321	183
150.146178	-35.362732	Psychotria_loniceroides	Outgroup	150	69	380	3883	242	60	182	190	100	203	94	973	117	53	24	335	167	330	191
150.14879	-35.504416	Psychotria_loniceroides	Outgroup	161	68	378	3805	251	73	178	201	112	213	106	881	98	46	21	286	154	278	176
150.149364	-35.427233	Psychotria_loniceroides	Outgroup	154	68	379	3846	245	64	180	193	104	206	98	954	114	47	25	332	157	321	183
150.155075	-35.494668	Psychotria_loniceroides	Outgroup	159	67	378	3797	249	71	178	199	110	211	105	918	97	51	19	283	167	274	195
150.155679	-35.499929	Psychotria_loniceroides	Outgroup	159	67	378	3797	249	71	178	199	110	211	105	918	97	51	19	283	167	274	195
150.15618	-35.8577	Psychotria_loniceroides	Outgroup	168	62	372	3584	253	85	167	206	121	218	116	1006	112	50	22	322	164	315	194
150.158973	-35.500926	Psychotria_loniceroides	Outgroup	157	67	377	3784	246	69	177	196	108	209	102	1062	115	58	19	333	190	323	223
150.172151	-35.438162	Psychotria_loniceroides	Outgroup	157	67	377	3807	247	69	178	197	108	209	102	968	114	50	24	328	160	320	193
150.176447	-35.438127	Psychotria_loniceroides	Outgroup	159	67	377	3799	249	71	177	199	110	211	104	956	113	50	24	323	158	318	191
150.194832	-35.79405	Psychotria_loniceroides	Outgroup	164	61	370	3569	248	82	166	202	118	213	113	1198	125	64	19	361	206	351	250
150.203343	-35.339986	Psychotria_loniceroides	Outgroup	162	67	376	3814	251	73	178	201	112	214	106	853	92	51	19	274	157	258	187
150.205638	-35.749822	Psychotria_loniceroides	Outgroup	168	62	370	3585	252	85	167	206	121	217	116	1018	120	49	24	338	159	335	190
150.208515	-35.777535	Psychotria_loniceroides	Outgroup	165	61	369	3558	248	83	165	203	119	214	114	1146	130	57	23	372	183	364	222
150.208564	-35.611125	Psychotria_loniceroides	Outgroup	160	63	372	3654	246	76	170	121	113	210	107	1250	135	72	18	381	230	353	279
150.209258	-35.609555	Psychotria_loniceroides	Outgroup	160	63	372	3654	246	76	170	121	113	210	107	1250	135	72	18	381	230	353	279
150.209539	-35.606893	Psychotria_loniceroides	Outgroup	159	63	372	3662	245	74	170	120	111	209	106	1252	134	72	18	377	228	358	278
150.210074	-35.607356	Psychotria_loniceroides	Outgroup	159	63	372	3662	245	74	170	120	111	209	106	1252	134	72	18	377	228	358	278
150.210986	-35.768834	Psychotria_loniceroides	Outgroup	168	61	369	3561	251	85	165	205	121	217	116	1078	125	52	24	355	168	351	203
150.219049	-35.602841	Psychotria_loniceroides	Outgroup	162	63	371	3649	247	78	169	201	114	212	109	1225	131	67	19	377	215	366	260
150.22574	-35.562265	Psychotria_loniceroides	Outgroup	168	63	371	3657	253	83	170	206	120	218	115	954	102	54	18	290	170	285	205
150.226144	-35.789117	Psychotria_loniceroides	Outgroup	168	60	367	3528	250	87	163	206	122	217	117	1061	123	50	24	353	164	345	198
150.228752	-35.408604	Psychotria_loniceroides	Outgroup	166	65	373	3738	253	80	174	205	118	217	112	882	94	52	18	276	162	263	193
150.229724	-35.364678	Psychotria_loniceroides	Outgroup	163	65	374	3769	251	76	175	122	114	214	108	1001	113	66	17	316	200	263	245
150.230335	-35.362898	Psychotria_loniceroides	Outgroup	163	65	374	3769	251	76	175	122	114	214	108	1001	113	66	17	316	200	263	245
150.232001	-35.652053	Psychotria_loniceroides	Outgroup	166	62	369	3609	250	83	167	205	119	216	114	1116	118	61	19	339	195	329	240
150.23316	-35.61705	Psychotria_loniceroides	Outgroup	165	62	370	3627	249	81	168	203	117	214	112	1175	130	63	21	374	201	363	244
150.233241	-35.579229	Psychotria_loniceroides	Outgroup	166	62	370	3637	251	82	169	205	119	216	114	1036	117	54	21	331	176	327	208
150.234524	-35.615099	Psychotria_loniceroides	Outgroup	166	62	369	3618	250	82	168	204	118	215	113	1086	125	55	23	359	179	348	214
150.234975	-35.657918	Psychotria_loniceroides	Outgroup	167	61	368	3596	251	84	167	205	120	217	115	1069	114	58	20	328	184	319	227
150.236177	-35.626237	Psychotria_loniceroides	Outgroup	165	62	369	3611	249	82	167	204	118	215	113	1104	125	57	22	359	183	348	223
150.236533	-35.680306	Psychotria_loniceroides	Outgroup	165	61	368	3584	249	83	166	127	118	215	113	1195	131	69	18	372	221	332	269
150.238134	-35.68422	Psychotria_loniceroides	Outgroup	166	61	368	3576	250	84	166	128	120	216	115	1157	128	68	18	363	216	319	264
150.238377	-35.627126	Psychotria_loniceroides	Outgroup	165	62	369	3611	249	82	167	204	118	215	113	1104	125	57	22	359	183	348	223
150.2433	-35.675945	Psychotria_loniceroides	Outgroup	165	61	367	3573	248	82	165	127	118	214	113	1225	133	70	19	377	222	346	273
150.24974	-35.61652	Psychotria_loniceroides	Outgroup	167	62	368	3608	251	84	167	205	120	217	115	1027	117	52	23	339	170	325	204
150.249817	-35.675941	Psychotria_loniceroides	Outgroup	165	61	367	3573	248	82	165	127	118	214	113	1225	133	70	19	377	222	346	273
150.25	-35.3833	Psychotria_loniceroides	Outgroup	162	64	371	3724	248	76	172	122	113	213	108	1085	124	70	19	348	211	295	266
150.251188	-35.381765	Psychotria_loniceroides	Outgroup	162	64	371	3724	248	76	172	122	113	213	108	1085	124	70	19	348	211	295	266
150.25119	-35.615099	Psychotria_loniceroides	Outgroup	168	61	368	3595	252	85	166	206	121	218	116	979	107	52	21	313	168	297	203
150.261166	-35.653598	Psychotria_loniceroides	Outgroup	167	60	366	3562	250	85	164	205	120	216	116	1101	125	57	21	351	183	347	223
150.261582	-33.819806	Psychotria_loniceroides	Outgroup	132	81	395	4382	236	30	206	191	99	191	70	1203	152	61	31	454	196	454	212
150.261797	-35.684489	Psychotria_loniceroides	Outgroup	166	60	365	3546	249	85	164	129	120	215	115	1234	133	70	19	377	220	356	273
150.263025	-35.680902	Psychotria_loniceroides	Outgroup	164	60	365	3548	246	83	164	202	118	213	113	1250	132	69	19	379	219	366	270
150.264129	-35.518924	Psychotria_loniceroides	Outgroup	166	62	368	3637	250	82	168	127	118	216	113	1068	118	66	17	333	204	290	250
150.264956	-35.518934	Psychotria_loniceroides	Outgroup	166	62	368	3637	250	82	168	127	118	216	113	1068	118	66	17	333	204	290	250
150.265204	-35.649415	Psychotria_loniceroides	Outgroup	167	60	366	3567	250	85	165	205	120	216	115	1054	120	55	21	336	177	332	215
150.26687	-35.59979	Psychotria_loniceroides	Outgroup	166	61	366	3584	249	84	165	128	120	216	115	1069	118	61	19	334	195	292	240
150.267155	-35.679644	Psychotria_loniceroides	Outgroup	165	59	364	3542	247	83	163	203	118	214	114	1237	134	66	20	386	210	374	259
150.267857	-35.598432	Psychotria_loniceroides	Outgroup	166	61	366	3584	249	84	165	128	120	216	115	1069	118	61	19	334	195	292	240
150.268058	-35.678763	Psychotria_loniceroides	Outgroup	165	59	364	3542	247	83	163	203	118	214	114	1237	134	66	20	386	210	374	259
150.26827	-35.5918	Psychotria_loniceroides	Outgroup	166	61	366	3587	249	84	166	128	119	216	114	1059	116	61	18	327	193	293	238
150.268313	-35.664799	Psychotria_loniceroides	Outgroup	167	60	365	3550	250	86	164	205	121	216	116	1110	128	56	23	360	180	356	220
150.269147	-35.601184	Psychotria_loniceroides	Outgroup	167	60	366	3579	250	85	165	129	121	216	116	1054	118	61	19	333	193	287	240
150.270343	-35.620104	Psychotria_loniceroides	Outgroup	169	60	366	3570	252	87	165	131	122	218	117	1023	112	59	19	317	187	285	230
150.27047	-35.439742	Psychotria_loniceroides	Outgroup	165	63	369	3670	249	80	170	125	117	215	111	1076	129	71	19	363	214	270	273
150.270471	-35.663045	Psychotria_loniceroides	Outgroup	167	60	365	3550	250	86	164	205	121	216	116	1110	128	56	23	360	180	356	220
150.270936	-35.65946	Psychotria_loniceroides	Outgroup	167	60	365	3550	250	86	164	205	121	216	116	1110	128	56	23	360	180	356	220
150.271824	-35.465928	Psychotria_loniceroides	Outgroup	166	62	368	3654	250	81	169	127	118	216	113	1059	125	69	18	352	207	272	263
150.272745	-35.687432	Psychotria_loniceroides	Outgroup	164	59	364	3536	246	83	163	202	118	213	113	1260	134	69	20	388	219	374	270
150.27341	-35.465098	Psychotria_loniceroides	Outgroup	166	62	368	3654	250	81	169	127	118	216	113	1059	125	69	18	352	207	272	263
150.273588	-35.678898	Psychotria_loniceroides	Outgroup	165	59	364	3542	247	83	163	203	118	214	114	1237	134	66	20	386	210	374	259
150.275492	-35.655056	Psychotria_loniceroides	Outgroup	169	59	364	3540	250	87	163	206	122	217	118	1051	122	53	23	344	171	339	208
150.275666	-35.472127	Psychotria_loniceroides	Outgroup	165	62	367	3643	249	81	168	126	117	214	112	1129	133	74	18	375	222	289	281
150.276843	-35.696538	Psychotria_loniceroides	Outgroup	166	59	363	3517	247	85	162	204	120	215	115	1209	132	64	21	382	204	368	252
150.277449	-35.613676	Psychotria_loniceroides	Outgroup	166	60	365	3564	248	84	164	128	119	215	114	1157	130	69	18	368	217	313	268
150.281959	-35.609578	Psychotria_loniceroides	Outgroup	166	60	365	3564	248	84	164	128	119	215	114	1157	130	69	18	368	217	313	268
150.282792	-35.521819	Psychotria_loniceroides	Outgroup	164	61	366	3617	247	80	167	125	116	213	111	1207	131	73	17	370	225	341	277
150.28285	-35.45323	Psychotria_loniceroides	Outgroup	165	62	367	3649	249	81	168	126	117	215	112	1091	130	71	19	367	215	277	276
150.282974	-35.67866	Psychotria_loniceroides	Outgroup	167	59	364	3529	248	86	162	204	120	215	116	1183	133	61	22	383	195	371	239
150.283333	-35.566667	Psychotria_loniceroides	Outgroup	167	60	365	3580	250	85	165	129	120	216	115	1043	118	64	18	333	196	285	246
150.283773	-35.687682	Psychotria_loniceroides	Outgroup	167	59	362	3513	248	87	162	205	121	216	117	1162	132	58	23	380	186	368	231
150.284522	-35.565098	Psychotria_loniceroides	Outgroup	167	60	365	3580	250	85	165	129	120	216	115	1043	118	64	18	333	196	285	246
150.285674	-35.534536	Psychotria_loniceroides	Outgroup	168	60	365	3593	251	85	165	206	121	217	116	1063	114	61	19	324	189	312	236
150.285768	-35.463999	Psychotria_loniceroides	Outgroup	164	61	367	3634	248	80	167	125	116	214	111	1134	135	75	18	381	226	288	287
150.286544	-35.687753	Psychotria_loniceroides	Outgroup	167	59	362	3513	248	87	162	205	121	216	117	1162	132	58	23	380	186	368	231
150.287746	-35.406385	Psychotria_loniceroides	Outgroup	164	62	368	3665	248	79	169	124	116	214	111	1100	121	67	18	341	204	315	261
150.290458	-35.620152	Psychotria_loniceroides	Outgroup	164	59	364	3553	246	82	163	126	117	213	113	1236	136	72	19	385	226	347	280
150.291183	-35.599519	Psychotria_loniceroides	Outgroup	165	60	364	3564	247	83	164	127	119	214	114	1175	131	70	18	371	218	319	271
150.292363	-35.629335	Psychotria_loniceroides	Outgroup	167	59	363	3533	249	86	162	205	121	216	116	1175	126	66	20	364	208	347	258
150.292677	-33.773253	Psychotria_loniceroides	Outgroup	141	81	395	4374	244	39	205	199	107	199	78	1049	133	50	32	395	168	395	176
150.292684	-35.622113	Psychotria_loniceroides	Outgroup	165	59	363	3538	246	84	163	127	119	214	114	1254	136	72	19	386	226	361	280
150.292874	-35.524387	Psychotria_loniceroides	Outgroup	164	60	364	3594	247	82	165	202	117	214	112	1191	128	69	19	365	211	352	266
150.293888	-35.631559	Psychotria_loniceroides	Outgroup	167	59	363	3533	249	86	162	205	121	216	116	1175	126	66	20	364	208	347	258
150.294392	-35.577969	Psychotria_loniceroides	Outgroup	165	60	363	3563	247	83	164	127	119	214	114	1153	129	69	18	364	215	313	267
150.294684	-35.626629	Psychotria_loniceroides	Outgroup	167	59	363	3533	249	86	162	205	121	216	116	1175	126	66	20	364	208	347	258
150.295665	-35.597827	Psychotria_loniceroides	Outgroup	165	59	363	3553	247	83	163	127	118	214	113	1204	133	71	18	376	223	332	275
150.296397	-35.583638	Psychotria_loniceroides	Outgroup	165	59	363	3556	247	84	164	128	119	214	114	1182	131	70	18	370	220	323	271
150.297484	-35.584113	Psychotria_loniceroides	Outgroup	165	59	363	3556	247	84	164	128	119	214	114	1182	131	70	18	370	220	323	271
150.297491	-35.617021	Psychotria_loniceroides	Outgroup	165	59	363	3538	246	84	163	127	119	214	114	1254	136	72	19	386	226	361	280
150.298127	-33.766088	Psychotria_loniceroides	Outgroup	133	81	395	4370	236	31	205	192	100	192	70	1081	146	48	37	437	162	437	169
150.299835	-33.764304	Psychotria_loniceroides	Outgroup	133	81	395	4370	236	31	205	192	100	192	70	1081	146	48	37	437	162	437	169
150.3	-35.6	Psychotria_loniceroides	Outgroup	165	59	362	3544	246	84	163	127	119	214	114	1214	133	71	18	377	223	339	275
150.305552	-35.487564	Psychotria_loniceroides	Outgroup	162	60	364	3601	245	80	165	124	115	212	110	1315	147	82	18	415	246	369	311
150.312777	-35.509977	Psychotria_loniceroides	Outgroup	166	60	363	3576	249	84	164	204	120	216	115	1169	128	66	20	368	200	356	256
150.312848	-35.46301	Psychotria_loniceroides	Outgroup	157	60	364	3605	240	75	165	119	110	207	105	1400	156	87	18	440	262	391	332
150.313553	-35.502887	Psychotria_loniceroides	Outgroup	164	60	363	3580	246	82	164	202	117	213	112	1257	137	72	20	395	220	381	278
150.313782	-35.473	Psychotria_loniceroides	Outgroup	159	60	364	3602	241	76	165	120	112	208	107	1414	157	88	18	443	264	396	333
150.316721	-35.504626	Psychotria_loniceroides	Outgroup	165	59	362	3569	247	83	164	203	118	214	113	1205	135	67	21	387	203	376	259
150.317854	-35.498431	Psychotria_loniceroides	Outgroup	165	59	362	3575	247	83	164	203	118	214	113	1224	139	68	22	397	206	386	262
150.319265	-35.626097	Psychotria_loniceroides	Outgroup	168	58	360	3501	248	88	160	205	122	216	117	1168	131	61	22	379	193	364	241
150.320279	-35.587101	Psychotria_loniceroides	Outgroup	165	58	361	3526	245	84	161	127	119	213	114	1284	143	76	18	404	238	354	295
150.321474	-35.483933	Psychotria_loniceroides	Outgroup	164	59	363	3577	246	82	164	202	117	213	112	1269	142	72	21	408	218	394	276
150.325267	-35.603012	Psychotria_loniceroides	Outgroup	166	58	359	3506	247	86	160	204	120	215	116	1225	137	64	22	395	204	379	253
150.32632	-35.579989	Psychotria_loniceroides	Outgroup	162	58	360	3520	243	82	161	125	116	211	111	1358	150	81	18	424	249	380	312
150.326667	-35.59312	Psychotria_loniceroides	Outgroup	158	58	359	3518	238	78	161	196	112	206	107	1353	144	76	19	415	238	396	296
150.327185	-35.580513	Psychotria_loniceroides	Outgroup	162	58	360	3520	243	82	161	125	116	211	111	1358	150	81	18	424	249	380	312
150.327442	-35.587711	Psychotria_loniceroides	Outgroup	161	58	359	3521	241	80	161	123	115	209	110	1382	151	80	19	427	250	393	311
150.32845	-35.50653	Psychotria_loniceroides	Outgroup	167	59	361	3557	248	85	163	205	120	216	115	1158	131	64	21	373	194	365	246
150.329561	-35.58208	Psychotria_loniceroides	Outgroup	162	58	360	3520	243	82	161	125	116	211	111	1358	150	81	18	424	249	380	312
150.33092	-35.33172	Psychotria_loniceroides	Outgroup	153	61	364	3660	238	70	168	114	106	204	101	1350	151	83	19	427	254	384	327
150.332123	-35.330031	Psychotria_loniceroides	Outgroup	153	61	364	3660	238	70	168	114	106	204	101	1350	151	83	19	427	254	384	327
150.332756	-35.575228	Psychotria_loniceroides	Outgroup	162	58	360	3520	243	82	161	125	116	211	111	1358	150	81	18	424	249	380	312
150.333507	-35.587845	Psychotria_loniceroides	Outgroup	157	57	358	3513	238	78	160	195	111	206	107	1376	147	76	20	427	238	408	297
150.334376	-35.595914	Psychotria_loniceroides	Outgroup	164	57	359	3497	244	84	160	202	118	212	113	1280	142	67	22	412	211	395	265
150.336096	-35.565315	Psychotria_loniceroides	Outgroup	164	58	359	3518	244	83	161	202	118	212	113	1313	141	76	19	401	234	391	290
150.336568	-35.596025	Psychotria_loniceroides	Outgroup	164	57	359	3497	244	84	160	202	118	212	113	1280	142	67	22	412	211	395	265
150.344274	-35.589931	Psychotria_loniceroides	Outgroup	168	57	357	3490	247	88	159	205	122	216	117	1251	141	64	22	409	204	392	254
150.344444	-35.590791	Psychotria_loniceroides	Outgroup	168	57	357	3490	247	88	159	205	122	216	117	1251	141	64	22	409	204	392	254
150.344856	-35.343838	Psychotria_loniceroides	Outgroup	153	60	363	3629	236	70	166	191	105	203	100	1446	158	87	19	453	266	428	342
150.346789	-35.351984	Psychotria_loniceroides	Outgroup	156	60	362	3622	239	73	166	117	109	206	104	1422	158	87	19	446	267	413	344
150.349356	-35.475527	Psychotria_loniceroides	Outgroup	167	58	360	3545	248	86	162	205	121	216	116	1114	130	60	23	372	184	359	232
150.354697	-35.41381	Psychotria_loniceroides	Outgroup	159	59	360	3578	240	77	163	197	112	208	107	1394	154	82	20	448	246	425	309
150.356243	-35.365721	Psychotria_loniceroides	Outgroup	161	59	361	3604	243	78	165	199	132	210	109	1369	149	82	20	435	250	410	325
150.357332	-35.365745	Psychotria_loniceroides	Outgroup	161	59	361	3604	243	78	165	199	132	210	109	1369	149	82	20	435	250	410	325
150.357969	-35.482025	Psychotria_loniceroides	Outgroup	168	58	359	3536	248	87	161	206	122	216	117	1155	134	63	22	382	191	370	242
150.359531	-35.365784	Psychotria_loniceroides	Outgroup	162	59	360	3592	244	80	164	200	134	211	110	1340	152	77	21	440	235	419	303
150.36259	-35.542526	Psychotria_loniceroides	Outgroup	166	57	356	3493	246	87	159	204	120	214	116	1265	146	67	22	420	211	404	257
150.363592	-35.342446	Psychotria_loniceroides	Outgroup	163	59	361	3598	245	81	164	201	116	212	111	1267	153	69	24	441	209	422	264
150.364145	-35.539847	Psychotria_loniceroides	Outgroup	163	57	357	3497	242	83	159	200	117	211	112	1319	147	73	20	423	227	407	279
150.367844	-34.54843	Psychotria_loniceroides	Outgroup	131	73	387	4056	227	37	190	172	100	186	73	984	102	60	14	301	194	285	235
150.369047	-35.388571	Psychotria_loniceroides	Outgroup	165	58	359	3567	246	84	162	203	118	214	113	1277	151	73	23	437	219	415	271
150.37	-34.55	Psychotria_loniceroides	Outgroup	131	73	387	4056	227	37	190	172	100	186	73	984	102	60	14	301	194	285	235
150.370978	-35.540997	Psychotria_loniceroides	Outgroup	167	56	355	3485	246	87	158	204	121	215	116	1261	146	66	23	422	206	404	254
150.371757	-35.445523	Psychotria_loniceroides	Outgroup	168	57	358	3533	249	88	161	206	122	217	117	1210	141	65	23	407	197	389	252
150.37201	-35.347189	Psychotria_loniceroides	Outgroup	164	59	360	3587	246	82	164	202	117	213	112	1223	151	66	25	433	199	415	249
150.37629	-35.56319	Psychotria_loniceroides	Outgroup	171	56	354	3458	249	92	157	208	126	219	121	1117	128	57	23	372	177	355	225
150.376294	-35.563186	Psychotria_loniceroides	Outgroup	171	56	354	3458	249	92	157	208	126	219	121	1117	128	57	23	372	177	355	225
150.382649	-35.44082	Psychotria_loniceroides	Outgroup	168	57	357	3524	248	88	160	206	122	216	117	1199	141	65	23	407	195	388	249
150.3833	-35.5333	Psychotria_loniceroides	Outgroup	170	56	354	3462	249	92	157	208	125	218	120	1153	135	58	24	391	182	374	227
150.383333	-33.583333	Psychotria_loniceroides	Outgroup	126	81	397	4340	228	24	204	184	63	184	63	1200	158	52	35	474	188	474	188
150.38354	-35.445599	Psychotria_loniceroides	Outgroup	170	57	356	3509	249	90	159	207	124	218	119	1195	140	64	24	406	194	386	246
150.392747	-35.299241	Psychotria_loniceroides	Outgroup	168	58	359	3580	249	86	163	206	121	217	116	1168	142	65	24	410	197	389	246
150.393933	-35.371164	Psychotria_loniceroides	Outgroup	166	57	357	3542	246	85	161	203	119	214	114	1278	151	69	24	441	207	415	264
150.394412	-35.376466	Psychotria_loniceroides	Outgroup	168	57	356	3536	248	88	161	206	122	217	117	1244	146	68	24	428	204	400	261
150.39688	-35.391859	Psychotria_loniceroides	Outgroup	169	57	356	3527	249	89	160	207	123	217	118	1197	140	65	23	410	197	384	250
150.399016	-35.164008	Psychotria_loniceroides	Outgroup	154	61	363	3666	238	70	167	193	106	204	101	1267	154	70	25	460	212	424	259
150.399242	-35.340839	Psychotria_loniceroides	Outgroup	168	58	358	3557	249	87	162	206	122	217	117	1190	145	65	24	417	196	398	245
150.405701	-35.212059	Psychotria_loniceroides	Outgroup	169	59	361	3618	251	86	165	207	141	218	117	1137	136	67	23	400	201	369	250
150.407621	-34.787225	Psychotria_loniceroides	Outgroup	155	68	377	3889	245	65	180	195	125	208	99	1211	136	75	17	389	237	329	319
150.408202	-35.092408	Psychotria_loniceroides	Outgroup	152	61	364	3687	237	68	168	191	123	203	99	1242	151	69	24	451	210	409	263
150.409176	-35.126131	Psychotria_loniceroides	Outgroup	164	61	363	3662	247	80	167	202	135	214	111	1118	134	66	22	392	198	368	250
150.4248	-35.129224	Psychotria_loniceroides	Outgroup	164	60	362	3652	247	80	166	202	135	214	111	1147	138	67	23	406	202	380	251
150.429217	-34.901266	Psychotria_loniceroides	Outgroup	158	65	371	3787	244	70	174	197	128	209	103	1215	135	75	17	398	228	363	296
150.433465	-34.975264	Psychotria_loniceroides	Outgroup	153	63	367	3727	239	68	171	113	124	204	100	1360	146	94	15	406	283	362	370
150.439431	-35.202914	Psychotria_loniceroides	Outgroup	170	58	358	3578	250	88	162	132	141	219	118	1128	126	73	19	357	219	310	278
150.439504	-35.097986	Psychotria_loniceroides	Outgroup	168	60	362	3649	251	85	166	207	140	218	116	1106	132	65	23	394	196	360	246
150.4431	-34.819522	Psychotria_loniceroides	Outgroup	159	66	373	3818	247	71	176	118	191	211	104	1226	137	80	17	383	243	296	359
150.443106	-35.034962	Psychotria_loniceroides	Outgroup	153	61	363	3682	237	69	168	191	124	203	100	1359	153	85	18	452	257	406	317
150.44316	-35.366231	Psychotria_loniceroides	Outgroup	169	55	351	3477	247	90	157	132	124	217	119	1319	145	78	20	413	237	381	307
150.444492	-35.358868	Psychotria_loniceroides	Outgroup	169	55	351	3477	247	90	157	132	124	217	119	1319	145	78	20	413	237	381	307
150.445345	-35.366728	Psychotria_loniceroides	Outgroup	169	55	351	3477	247	90	157	132	124	217	119	1319	145	78	20	413	237	381	307
150.445579	-35.366283	Psychotria_loniceroides	Outgroup	169	55	351	3477	247	90	157	132	124	217	119	1319	145	78	20	413	237	381	307
150.451163	-35.248435	Psychotria_loniceroides	Outgroup	171	56	354	3534	250	91	160	208	124	219	120	1170	126	71	20	378	216	343	274
150.455343	-35.056998	Psychotria_loniceroides	Outgroup	156	60	362	3662	239	73	167	194	127	206	103	1297	154	75	22	454	227	403	289
150.456658	-35.059505	Psychotria_loniceroides	Outgroup	161	60	362	3650	244	78	166	200	133	211	109	1266	151	73	23	446	221	395	281
150.461214	-34.960812	Psychotria_loniceroides	Outgroup	160	62	366	3706	245	75	169	199	131	211	107	1185	137	70	20	405	216	368	279
150.4669	-34.700316	Psychotria_loniceroides	Outgroup	139	67	377	3867	229	50	179	179	109	192	83	1381	154	84	18	436	272	363	381
150.467764	-33.928653	Psychotria_loniceroides	Outgroup	148	77	392	4190	246	50	196	204	116	204	88	1159	134	65	22	397	203	397	245
150.467825	-33.926247	Psychotria_loniceroides	Outgroup	148	77	392	4190	246	50	196	204	116	204	88	1159	134	65	22	397	203	397	245
150.47747	-34.926292	Psychotria_loniceroides	Outgroup	162	62	366	3709	246	77	169	201	133	212	108	1218	143	71	20	421	219	381	278
150.478109	-34.790095	Psychotria_loniceroides	Outgroup	161	65	373	3800	248	73	175	120	193	213	106	1188	142	72	19	398	221	265	368
150.479143	-34.791076	Psychotria_loniceroides	Outgroup	161	65	373	3800	248	73	175	120	193	213	106	1188	142	72	19	398	221	265	368
150.481956	-34.786979	Psychotria_loniceroides	Outgroup	161	65	373	3800	248	73	175	120	193	213	106	1188	142	72	19	398	221	265	368
150.487844	-34.897985	Psychotria_loniceroides	Outgroup	166	62	367	3718	251	81	170	205	137	217	113	1089	123	68	18	361	207	327	263
150.493106	-34.818423	Psychotria_loniceroides	Outgroup	150	64	370	3765	237	64	173	190	121	202	96	1431	159	89	17	458	282	392	380
150.494661	-34.800642	Psychotria_loniceroides	Outgroup	145	64	370	3778	232	59	173	104	176	197	91	1464	158	97	16	444	295	375	408
150.495866	-34.940059	Psychotria_loniceroides	Outgroup	167	61	365	3678	250	83	168	205	138	217	114	1103	125	65	19	369	200	337	260
150.497175	-33.926695	Psychotria_loniceroides	Outgroup	148	76	392	4170	245	50	195	203	116	203	87	1096	140	53	30	415	168	415	206
150.498663	-34.924026	Psychotria_loniceroides	Outgroup	165	61	365	3692	249	80	168	203	136	215	111	1099	126	65	19	371	200	337	256
150.509506	-35.255874	Psychotria_loniceroides	Outgroup	171	54	347	3454	248	93	154	208	126	219	121	1351	148	82	21	434	249	395	318
150.510085	-33.786156	Psychotria_loniceroides	Outgroup	147	77	393	4195	244	48	196	203	115	203	86	1079	147	49	37	439	154	439	173
150.512468	-35.251013	Psychotria_loniceroides	Outgroup	171	54	347	3454	248	93	154	208	126	219	121	1351	148	82	21	434	249	395	318
150.5227	-35.234737	Psychotria_loniceroides	Outgroup	171	53	347	3455	247	93	154	208	125	218	121	1352	149	80	21	446	242	408	308
150.527558	-34.851761	Psychotria_loniceroides	Outgroup	171	62	366	3695	255	86	169	210	142	221	118	1102	129	64	20	378	202	336	267
150.556298	-34.864012	Psychotria_loniceroides	Outgroup	173	61	364	3660	255	89	166	211	144	222	119	1069	119	66	17	346	208	304	272
150.562431	-34.687647	Psychotria_loniceroides	Outgroup	146	64	371	3779	233	59	173	105	177	197	91	1424	158	88	19	449	278	362	392
150.565948	-34.791389	Psychotria_loniceroides	Outgroup	148	62	366	3713	232	63	169	187	119	198	94	1416	169	81	20	481	258	407	335
150.566005	-34.677801	Psychotria_loniceroides	Outgroup	145	65	372	3785	232	58	174	104	176	196	90	1385	156	85	19	442	271	350	384
150.571221	-34.686019	Psychotria_loniceroides	Outgroup	138	64	371	3774	224	52	173	177	108	189	84	1578	185	93	19	519	301	429	412
150.571563	-34.674306	Psychotria_loniceroides	Outgroup	137	64	372	3785	224	50	173	176	107	188	82	1508	178	88	20	497	285	406	398
150.572654	-34.674328	Psychotria_loniceroides	Outgroup	137	64	372	3785	224	50	173	176	107	188	82	1508	178	88	20	497	285	406	398
150.572957	-34.667366	Psychotria_loniceroides	Outgroup	137	64	372	3785	224	50	173	176	107	188	82	1508	178	88	20	497	285	406	398
150.576254	-34.700552	Psychotria_loniceroides	Outgroup	162	63	370	3743	248	76	171	201	133	213	108	1228	142	72	19	398	234	328	321
150.577847	-34.796137	Psychotria_loniceroides	Outgroup	140	61	364	3698	224	56	168	179	111	191	87	1589	179	96	18	513	307	438	407
150.580218	-34.770488	Psychotria_loniceroides	Outgroup	158	62	366	3701	242	73	169	197	129	208	105	1221	134	79	17	381	243	322	308
150.584136	-22.915227	Psychotria_loniceroides	Outgroup	208	47	350	3064	267	132	134	245	183	245	162	1557	273	35	59	785	116	785	205
150.58451	-34.781762	Psychotria_loniceroides	Outgroup	155	61	365	3687	239	71	168	194	126	206	102	1453	161	93	17	459	291	388	369
150.610398	-34.763088	Psychotria_loniceroides	Outgroup	140	61	364	3683	223	56	167	178	110	190	87	1706	198	104	18	566	327	490	410
150.629682	-34.124604	Psychotria_loniceroides	Outgroup	161	71	385	3979	253	68	184	214	130	214	103	874	105	44	27	311	136	311	166
150.630326	-33.459539	Psychotria_loniceroides	Outgroup	147	78	396	4208	244	47	197	203	92	203	86	1289	164	54	30	484	210	484	214
150.634493	-33.465095	Psychotria_loniceroides	Outgroup	142	78	396	4198	240	43	197	198	87	198	81	1364	173	58	30	513	224	513	227
150.635111	-34.626875	Psychotria_loniceroides	Outgroup	151	63	369	3732	236	66	170	111	122	202	98	1242	140	74	20	400	238	323	318
150.636054	-33.566236	Psychotria_loniceroides	Outgroup	163	77	393	4172	260	65	195	219	103	219	103	1125	171	39	45	501	149	501	149
150.640561	-34.62698	Psychotria_loniceroides	Outgroup	151	63	369	3732	236	66	170	111	122	202	98	1242	140	74	20	400	238	323	318
150.65	-33.53	Psychotria_loniceroides	Outgroup	166	77	393	4173	262	68	195	222	106	222	106	1079	165	36	46	483	140	483	140
150.65116	-33.531761	Psychotria_loniceroides	Outgroup	166	77	393	4173	262	68	195	222	106	222	106	1079	165	36	46	483	140	483	140
150.65587	-34.568135	Psychotria_loniceroides	Outgroup	159	64	371	3746	244	73	171	197	129	209	104	1175	159	54	31	464	176	419	225
150.657197	-34.739883	Psychotria_loniceroides	Outgroup	149	60	362	3648	231	66	165	187	120	199	97	1575	194	92	22	553	292	469	364
150.657782	-34.73469	Psychotria_loniceroides	Outgroup	149	60	362	3648	231	66	165	187	120	199	97	1575	194	92	22	553	292	469	364
150.659134	-22.673561	Psychotria_loniceroides	Outgroup	232	36	295	2986	285	163	122	268	207	268	187	1238	225	30	59	632	97	632	178
150.659405	-22.673422	Psychotria_loniceroides	Outgroup	232	36	295	2986	285	163	122	268	207	268	187	1238	225	30	59	632	97	632	178
150.659642	-34.74341	Psychotria_loniceroides	Outgroup	164	59	361	3620	245	81	164	201	135	213	111	1455	192	78	26	549	250	466	305
150.665091	-34.724042	Psychotria_loniceroides	Outgroup	161	60	363	3642	243	79	165	200	133	211	109	1350	164	77	21	464	251	390	325
150.667006	-34.732436	Psychotria_loniceroides	Outgroup	148	59	361	3636	230	66	164	187	119	198	96	1655	201	95	21	575	303	495	384
150.675801	-22.806894	Psychotria_loniceroides	Outgroup	232	39	312	3046	287	160	127	269	207	269	186	1277	233	29	59	652	97	652	184
150.676072	-22.806755	Psychotria_loniceroides	Outgroup	232	39	312	3046	287	160	127	269	207	269	186	1277	233	29	59	652	97	652	184
150.676443	-34.558098	Psychotria_loniceroides	Outgroup	143	63	369	3739	229	58	171	182	114	194	89	1355	185	61	31	534	204	467	251
150.676911	-33.462805	Psychotria_loniceroides	Outgroup	171	77	394	4184	267	72	195	226	110	226	110	1033	155	34	45	457	134	457	134
150.677643	-34.730094	Psychotria_loniceroides	Outgroup	149	59	360	3631	230	67	164	187	120	198	96	1637	205	91	23	587	290	506	364
150.684508	-34.581759	Psychotria_loniceroides	Outgroup	169	62	369	3699	253	84	169	207	140	219	115	1089	137	54	27	402	175	370	218
150.685111	-34.599167	Psychotria_loniceroides	Outgroup	149	62	367	3701	233	64	168	187	120	199	95	1295	167	63	29	488	201	448	244
150.694145	-34.699344	Psychotria_loniceroides	Outgroup	151	59	360	3630	232	69	164	189	122	200	99	1451	168	85	21	473	277	394	351
150.714173	-34.84475	Psychotria_loniceroides	Outgroup	165	54	349	3500	242	86	156	203	137	213	115	1671	192	101	20	554	318	488	393
150.714217	-34.393326	Psychotria_loniceroides	Outgroup	149	65	373	3787	235	62	173	188	119	200	94	1192	131	65	20	389	213	362	258
150.714562	-34.775715	Psychotria_loniceroides	Outgroup	174	56	354	3540	253	94	159	211	146	222	123	1319	154	77	21	445	244	395	304
150.717839	-34.615094	Psychotria_loniceroides	Outgroup	152	60	363	3657	234	69	165	190	123	202	99	1374	187	62	32	544	204	488	237
150.72	-34.62	Psychotria_loniceroides	Outgroup	137	60	362	3662	220	55	165	176	108	188	85	1485	203	66	32	587	221	518	258
150.721467	-34.669089	Psychotria_loniceroides	Outgroup	142	59	359	3630	223	60	163	180	113	192	90	1561	197	80	26	571	257	516	315
150.72187	-34.634838	Psychotria_loniceroides	Outgroup	153	59	362	3638	235	70	164	191	124	203	100	1428	201	62	34	582	208	517	247
150.724563	-34.760045	Psychotria_loniceroides	Outgroup	172	56	355	3540	251	92	159	210	144	221	121	1378	169	78	23	485	249	419	305
150.728425	-34.48422	Psychotria_loniceroides	Outgroup	147	62	369	3721	232	63	169	186	118	198	94	1343	178	58	31	522	200	468	228
150.728756	-34.679484	Psychotria_loniceroides	Outgroup	138	58	358	3617	219	57	163	177	109	188	86	1714	211	93	23	608	298	540	359
150.734489	-34.463145	Psychotria_loniceroides	Outgroup	150	63	369	3724	235	65	169	189	121	201	96	1329	173	61	30	510	207	459	232
150.734505	-34.581761	Psychotria_loniceroides	Outgroup	172	60	364	3645	254	88	165	210	143	221	119	1098	134	56	26	395	182	367	215
150.737194	-34.464323	Psychotria_loniceroides	Outgroup	150	63	369	3724	235	65	169	189	121	201	96	1329	173	61	30	510	207	459	232
150.738265	-34.715831	Psychotria_loniceroides	Outgroup	146	57	355	3580	226	65	160	184	117	195	94	1765	228	90	26	655	294	574	364
150.739025	-34.482794	Psychotria_loniceroides	Outgroup	157	62	368	3711	241	72	169	195	128	207	103	1286	174	54	33	512	187	460	212
150.742822	-34.4587	Psychotria_loniceroides	Outgroup	154	62	368	3714	238	69	169	192	125	204	100	1283	170	55	32	503	191	454	216
150.743649	-34.456644	Psychotria_loniceroides	Outgroup	145	62	368	3726	229	60	169	184	116	195	91	1373	173	65	28	511	220	461	251
150.75	-34.42	Psychotria_loniceroides	Outgroup	146	63	369	3730	231	61	170	185	117	197	92	1390	168	70	25	496	233	453	266
150.751063	-34.895923	Psychotria_loniceroides	Outgroup	175	51	342	3412	249	99	151	212	148	222	125	1365	157	82	20	453	257	400	315
150.751169	-34.415094	Psychotria_loniceroides	Outgroup	146	63	369	3736	230	60	170	184	116	196	92	1351	164	68	25	485	226	444	258
150.751378	-34.31894	Psychotria_loniceroides	Outgroup	152	64	373	3774	238	65	172	191	123	203	98	1136	120	64	18	353	211	324	255
150.75138	-34.318938	Psychotria_loniceroides	Outgroup	152	64	373	3774	238	65	172	191	123	203	98	1136	120	64	18	353	211	324	255
150.756667	-23.166667	Psychotria_loniceroides	Outgroup	231	48	346	3183	291	153	138	269	206	269	183	1193	205	28	61	607	89	607	142
150.757171	-34.447517	Psychotria_loniceroides	Outgroup	147	62	368	3718	231	62	169	185	117	197	93	1371	173	63	28	511	214	462	249
150.757544	-34.412589	Psychotria_loniceroides	Outgroup	146	63	369	3736	230	60	170	184	116	196	92	1351	164	68	25	485	226	444	258
150.758425	-34.394487	Psychotria_loniceroides	Outgroup	151	63	369	3734	236	66	170	190	122	202	97	1234	153	61	26	452	203	413	228
150.759609	-34.416949	Psychotria_loniceroides	Outgroup	148	62	368	3720	232	63	169	187	119	199	95	1319	167	61	28	493	207	449	235
150.760786	-34.416051	Psychotria_loniceroides	Outgroup	150	62	368	3726	234	65	169	189	121	201	96	1283	163	60	28	481	202	438	229
150.761931	-34.635441	Psychotria_loniceroides	Outgroup	172	58	358	3582	252	90	161	209	144	220	120	1164	150	59	28	440	191	399	224
150.762279	-34.415555	Psychotria_loniceroides	Outgroup	150	62	368	3726	234	65	169	189	121	201	96	1283	163	60	28	481	202	438	229
150.762544	-34.414533	Psychotria_loniceroides	Outgroup	150	62	368	3726	234	65	169	189	121	201	96	1283	163	60	28	481	202	438	229
150.764488	-34.412589	Psychotria_loniceroides	Outgroup	150	62	368	3726	234	65	169	189	121	201	96	1283	163	60	28	481	202	438	229
150.765255	-34.41084	Psychotria_loniceroides	Outgroup	150	62	368	3726	234	65	169	189	121	201	96	1283	163	60	28	481	202	438	229
150.765304	-34.69289	Psychotria_loniceroides	Outgroup	148	56	354	3563	228	68	159	186	120	197	97	1696	222	83	28	637	272	555	329
150.767838	-34.565094	Psychotria_loniceroides	Outgroup	175	59	362	3613	255	92	163	212	147	224	122	1086	130	57	24	383	187	351	220
150.77	-34.57	Psychotria_loniceroides	Outgroup	174	59	362	3612	255	92	163	212	146	223	122	1099	131	57	24	387	189	358	220
150.770205	-34.691267	Psychotria_loniceroides	Outgroup	146	56	353	3561	225	66	159	184	118	195	95	1685	223	79	29	642	262	567	305
150.778185	-33.385223	Psychotria_loniceroides	Outgroup	170	76	393	4133	265	72	193	225	116	225	110	1016	133	38	35	391	150	391	160
150.779555	-34.670161	Psychotria_loniceroides	Outgroup	165	56	355	3546	244	85	159	203	137	214	114	1372	182	62	32	534	207	495	236
150.780328	-34.444333	Psychotria_loniceroides	Outgroup	154	61	366	3688	237	69	167	192	125	204	100	1338	171	60	29	505	210	454	243
150.783932	-34.414533	Psychotria_loniceroides	Outgroup	151	61	366	3698	234	67	168	189	122	201	98	1275	158	61	27	466	207	422	238
150.786179	-34.695976	Psychotria_loniceroides	Outgroup	149	55	351	3536	228	70	158	187	121	198	98	1737	224	85	27	644	278	567	339
150.786359	-34.434341	Psychotria_loniceroides	Outgroup	150	61	365	3685	233	66	167	188	121	200	97	1388	175	63	28	515	222	463	255
150.788918	-34.725119	Psychotria_loniceroides	Outgroup	157	55	350	3514	235	79	156	195	129	205	107	1731	219	89	26	629	292	550	367
150.796162	-34.410761	Psychotria_loniceroides	Outgroup	152	61	366	3688	235	68	167	190	123	202	99	1342	168	63	28	496	216	451	247
150.7964	-34.4097	Psychotria_loniceroides	Outgroup	152	61	366	3688	235	68	167	190	123	202	99	1342	168	63	28	496	216	451	247
150.8	-34.5	Psychotria_loniceroides	Outgroup	175	59	362	3617	255	92	163	212	147	224	122	1146	142	56	26	419	192	381	222
150.800382	-33.130518	Psychotria_loniceroides	Outgroup	163	80	400	4237	260	61	199	218	107	218	101	927	124	35	36	362	133	362	134
150.800395	-33.130525	Psychotria_loniceroides	Outgroup	163	80	400	4237	260	61	199	218	107	218	101	927	124	35	36	362	133	362	134
150.802214	-34.43766	Psychotria_loniceroides	Outgroup	152	60	364	3666	235	69	165	190	123	202	99	1418	180	65	29	529	223	478	262
150.8061	-34.4097	Psychotria_loniceroides	Outgroup	154	61	365	3676	237	70	166	192	125	204	101	1353	174	60	30	513	211	465	240
150.806953	-34.374941	Psychotria_loniceroides	Outgroup	154	61	367	3695	237	70	167	192	125	204	101	1278	146	68	21	428	228	387	272
150.8072	-34.4097	Psychotria_loniceroides	Outgroup	154	61	365	3676	237	70	166	192	125	204	101	1353	174	60	30	513	211	465	240
150.812329	-34.420049	Psychotria_loniceroides	Outgroup	156	60	364	3663	238	72	165	194	127	205	103	1318	176	55	32	518	194	468	223
150.813698	-34.441689	Psychotria_loniceroides	Outgroup	158	60	364	3652	240	75	165	196	130	208	105	1365	178	59	31	523	207	474	240
150.824	-34.431	Psychotria_loniceroides	Outgroup	170	60	363	3637	251	87	164	208	142	219	117	1246	168	52	33	495	184	448	210
150.825274	-34.402316	Psychotria_loniceroides	Outgroup	149	60	363	3658	231	66	165	188	121	199	97	1417	179	66	28	525	227	473	266
150.8275	-34.3903	Psychotria_loniceroides	Outgroup	152	60	363	3665	234	69	165	190	123	201	99	1455	174	75	24	509	248	460	293
150.830264	-34.398618	Psychotria_loniceroides	Outgroup	152	60	363	3659	234	69	165	190	123	201	99	1465	178	73	25	521	246	470	289
150.842777	-34.399024	Psychotria_loniceroides	Outgroup	149	59	361	3642	231	67	164	187	120	199	97	1479	186	69	28	543	235	491	278
150.854058	-34.403906	Psychotria_loniceroides	Outgroup	155	59	360	3625	235	72	163	192	126	204	102	1416	184	62	30	537	214	485	254
150.854433	-34.384961	Psychotria_loniceroides	Outgroup	154	59	361	3634	235	72	163	192	126	204	102	1394	185	59	32	540	206	489	239
150.865769	-34.36683	Psychotria_loniceroides	Outgroup	155	59	360	3631	236	73	163	193	127	205	103	1355	183	56	33	534	195	483	226
150.871118	-34.310076	Psychotria_loniceroides	Outgroup	151	59	361	3650	232	68	164	189	122	200	98	1445	177	70	25	517	238	470	288
150.872541	-34.306754	Psychotria_loniceroides	Outgroup	151	59	362	3655	233	69	164	189	123	201	99	1370	173	65	27	505	221	458	263
150.881319	-34.350772	Psychotria_loniceroides	Outgroup	155	58	359	3624	235	73	162	193	126	204	103	1373	186	57	33	541	196	489	228
150.885423	-34.372175	Psychotria_loniceroides	Outgroup	172	58	359	3587	252	91	161	209	144	221	120	1265	174	51	34	506	179	456	207
150.896737	-34.321907	Psychotria_loniceroides	Outgroup	161	58	359	3613	241	80	162	199	133	210	109	1328	186	52	35	539	185	483	213
150.9	-34.32	Psychotria_loniceroides	Outgroup	170	58	358	3595	250	89	161	208	142	219	118	1260	179	48	37	519	172	465	198
150.901166	-34.315092	Psychotria_loniceroides	Outgroup	165	58	358	3602	244	83	161	202	136	213	112	1303	184	50	36	533	179	476	207
150.924618	-34.301771	Psychotria_loniceroides	Outgroup	167	57	356	3588	246	86	160	205	139	216	115	1334	184	54	34	532	189	474	224
150.933249	-34.295822	Psychotria_loniceroides	Outgroup	172	57	355	3568	251	92	159	209	144	220	120	1303	180	52	34	518	183	459	222
150.9333	-34.3	Psychotria_loniceroides	Outgroup	172	57	355	3568	251	92	159	209	144	220	120	1303	180	52	34	518	183	459	222
150.951587	-34.283091	Psychotria_loniceroides	Outgroup	175	56	354	3551	253	95	158	212	147	223	124	1271	176	51	33	506	181	446	220
150.976735	-34.24199	Psychotria_loniceroides	Outgroup	177	55	352	3536	254	97	157	214	149	225	126	1254	176	49	34	503	177	439	219
150.979745	-34.196443	Psychotria_loniceroides	Outgroup	161	56	353	3571	239	81	158	199	133	210	110	1358	186	57	31	531	201	464	248
150.988692	-34.188173	Psychotria_loniceroides	Outgroup	164	56	352	3560	242	84	158	201	136	212	112	1309	182	52	33	520	187	456	235
151.001163	-34.131758	Psychotria_loniceroides	Outgroup	167	56	352	3564	245	87	158	204	139	215	115	1267	168	56	29	480	193	424	249
151.002731	-34.166407	Psychotria_loniceroides	Outgroup	168	55	351	3547	246	89	157	205	140	216	117	1218	168	50	32	479	177	419	226
151.005723	-34.189939	Psychotria_loniceroides	Outgroup	170	55	350	3537	246	90	156	207	141	217	118	1261	175	51	32	498	182	431	230
151.011342	-34.169252	Psychotria_loniceroides	Outgroup	171	55	350	3534	248	91	156	208	143	219	120	1177	159	50	30	452	178	390	228
151.01177	-34.19721	Psychotria_loniceroides	Outgroup	168	54	349	3527	245	89	156	205	140	216	117	1342	183	56	31	520	197	449	251
151.018553	-34.185599	Psychotria_loniceroides	Outgroup	168	54	348	3520	245	89	155	205	140	216	117	1346	179	59	29	509	206	440	263
151.023618	-34.201009	Psychotria_loniceroides	Outgroup	175	54	348	3506	251	96	155	212	147	222	124	1317	178	55	31	506	194	438	253
151.025956	-34.193833	Psychotria_loniceroides	Outgroup	168	53	346	3509	244	89	154	205	140	215	117	1366	182	59	30	518	205	451	267
151.031516	-33.147012	Psychotria_loniceroides	Outgroup	165	75	394	4069	258	68	190	218	134	218	106	1073	128	47	29	382	172	382	186
151.03153	-33.147018	Psychotria_loniceroides	Outgroup	165	75	394	4069	258	68	190	218	134	218	106	1073	128	47	29	382	172	382	186
151.032551	-34.143446	Psychotria_loniceroides	Outgroup	173	54	348	3524	249	93	156	210	145	220	121	1068	136	50	26	387	173	338	227
151.040382	-33.061392	Psychotria_loniceroides	Outgroup	165	77	397	4117	259	66	193	219	111	219	105	926	102	47	21	300	173	300	178
151.040535	-34.126442	Psychotria_loniceroides	Outgroup	173	54	348	3521	249	94	155	210	145	221	122	1136	145	52	27	413	178	366	233
151.048148	-34.172548	Psychotria_loniceroides	Outgroup	166	53	345	3501	242	88	154	203	139	214	116	1407	184	64	28	523	218	456	283
151.05	-34.1	Psychotria_loniceroides	Outgroup	173	54	347	3514	249	94	154	210	145	221	122	1126	142	53	27	406	176	368	230
151.051705	-34.112192	Psychotria_loniceroides	Outgroup	172	53	346	3510	248	93	154	209	144	219	121	1152	147	54	27	420	181	376	236
151.055109	-33.074978	Psychotria_loniceroides	Outgroup	162	76	397	4100	256	64	192	216	132	216	103	1050	123	49	26	365	178	365	186
151.056123	-33.072721	Psychotria_loniceroides	Outgroup	162	76	397	4100	256	64	192	216	132	216	103	1050	123	49	26	365	178	365	186
151.056596	-33.048749	Psychotria_loniceroides	Outgroup	163	77	398	4112	257	65	193	217	133	217	103	1004	121	47	26	353	172	353	178
151.060961	-33.083095	Psychotria_loniceroides	Outgroup	162	76	396	4087	255	64	191	216	131	216	102	1053	126	46	29	376	171	376	177
151.06237	-34.167364	Psychotria_loniceroides	Outgroup	175	52	343	3476	250	98	152	212	148	222	125	1288	172	57	30	489	194	425	252
151.067826	-33.96509	Psychotria_loniceroides	Outgroup	177	55	349	3549	253	97	156	214	149	225	125	1060	126	57	23	361	181	329	235
151.07	-33.97	Psychotria_loniceroides	Outgroup	178	54	349	3544	254	98	156	215	150	225	126	1045	126	55	24	362	175	330	228
151.095985	-33.731467	Psychotria_loniceroides	Outgroup	170	58	356	3639	249	87	162	207	141	219	117	1183	146	61	26	427	199	390	234
151.106852	-32.85779	Psychotria_loniceroides	Outgroup	163	79	402	4194	259	62	197	218	132	218	102	851	97	41	23	287	150	287	154
151.117822	-33.748423	Psychotria_loniceroides	Outgroup	174	56	353	3601	252	93	159	211	146	223	122	1136	138	61	25	401	196	360	234
151.132333	-33.805603	Psychotria_loniceroides	Outgroup	177	55	348	3560	253	97	157	214	149	225	125	1139	139	60	25	404	193	367	236
151.132691	-33.805758	Psychotria_loniceroides	Outgroup	177	55	348	3560	253	97	157	214	149	225	125	1139	139	60	25	404	193	367	236
151.133354	-33.808127	Psychotria_loniceroides	Outgroup	178	54	348	3551	254	98	156	215	150	226	126	1079	131	58	24	379	185	341	225
151.13396	-33.80801	Psychotria_loniceroides	Outgroup	178	54	348	3551	254	98	156	215	150	226	126	1079	131	58	24	379	185	341	225
151.134847	-33.808125	Psychotria_loniceroides	Outgroup	178	54	348	3551	254	98	156	215	150	226	126	1079	131	58	24	379	185	341	225
151.137484	-33.804267	Psychotria_loniceroides	Outgroup	178	54	348	3551	254	98	156	215	150	226	126	1079	131	58	24	379	185	341	225
151.137505	-33.804262	Psychotria_loniceroides	Outgroup	178	54	348	3551	254	98	156	215	150	226	126	1079	131	58	24	379	185	341	225
151.137515	-33.804262	Psychotria_loniceroides	Outgroup	178	54	348	3551	254	98	156	215	150	226	126	1079	131	58	24	379	185	341	225
151.143529	-33.239095	Psychotria_loniceroides	Outgroup	167	69	385	3917	255	75	180	124	137	219	110	1031	113	58	19	324	202	300	229
151.161038	-32.806751	Psychotria_loniceroides	Outgroup	156	79	402	4179	252	55	197	210	95	210	95	908	106	44	25	317	159	317	159
151.163826	-33.253825	Psychotria_loniceroides	Outgroup	167	68	383	3894	255	76	179	206	138	219	111	1141	125	60	23	375	204	365	237
151.164808	-32.83995	Psychotria_loniceroides	Outgroup	156	79	402	4158	252	56	196	211	102	211	96	948	115	43	29	345	157	345	160
151.169898	-32.884468	Psychotria_loniceroides	Outgroup	170	78	399	4139	265	71	194	225	140	225	110	759	89	37	25	265	130	265	139
151.170092	-32.822206	Psychotria_loniceroides	Outgroup	162	79	402	4171	257	61	196	216	107	216	101	842	106	36	31	314	132	314	133
151.170938	-32.851556	Psychotria_loniceroides	Outgroup	161	78	401	4149	256	61	195	216	130	216	101	905	114	39	32	340	140	340	147
151.173827	-33.25289	Psychotria_loniceroides	Outgroup	168	68	382	3887	255	77	178	207	139	220	112	1084	119	56	23	357	191	348	224
151.175439	-32.847987	Psychotria_loniceroides	Outgroup	162	78	401	4150	257	62	195	216	131	216	102	884	113	37	33	337	133	337	138
151.175667	-32.882	Psychotria_loniceroides	Outgroup	166	78	400	4133	260	66	194	220	135	220	105	844	104	38	29	310	136	310	144
151.177822	-32.825475	Psychotria_loniceroides	Outgroup	163	78	401	4161	259	63	196	218	109	218	103	849	108	36	32	320	132	320	133
151.181194	-32.851075	Psychotria_loniceroides	Outgroup	163	78	401	4147	258	63	195	218	133	218	103	854	110	36	33	327	129	327	134
151.182043	-33.203411	Psychotria_loniceroides	Outgroup	169	69	385	3917	257	77	180	126	140	221	112	978	104	58	18	297	195	294	220
151.18524	-33.81359	Psychotria_loniceroides	Outgroup	176	52	340	3495	250	98	152	213	148	223	125	1306	153	73	22	442	236	400	288
151.194444	-33.822222	Psychotria_loniceroides	Outgroup	176	51	339	3481	249	98	151	212	148	223	125	1319	154	73	22	445	237	403	292
151.195193	-32.82221	Psychotria_loniceroides	Outgroup	157	78	401	4148	252	57	195	212	126	212	97	950	115	44	28	344	157	344	162
151.205208	-32.940048	Psychotria_loniceroides	Outgroup	162	76	397	4078	255	64	191	216	132	216	103	934	97	54	16	285	186	285	198
151.209458	-33.440005	Psychotria_loniceroides	Outgroup	175	61	365	3715	256	89	167	213	147	225	121	1193	139	62	25	413	205	393	241
151.20981	-32.961976	Psychotria_loniceroides	Outgroup	161	75	396	4055	253	64	190	214	130	214	102	972	97	58	15	288	198	288	213
151.211053	-33.438308	Psychotria_loniceroides	Outgroup	175	61	365	3715	256	89	167	213	147	225	121	1193	139	62	25	413	205	393	241
151.211458	-32.911188	Psychotria_loniceroides	Outgroup	168	76	398	4094	261	70	192	222	138	222	108	859	96	49	19	282	169	282	176
151.21727	-33.09543	Psychotria_loniceroides	Outgroup	165	71	389	3959	254	71	183	204	135	217	107	1053	113	61	20	337	201	323	231
151.220155	-32.962718	Psychotria_loniceroides	Outgroup	157	75	396	4050	250	60	189	211	127	211	98	1051	111	59	18	331	202	331	217
151.227116	-33.165282	Psychotria_loniceroides	Outgroup	165	69	385	3906	253	73	180	204	136	217	108	1123	143	52	31	419	170	417	196
151.228251	-33.162142	Psychotria_loniceroides	Outgroup	165	69	385	3906	253	73	180	204	136	217	108	1123	143	52	31	419	170	417	196
151.233904	-32.986813	Psychotria_loniceroides	Outgroup	159	74	394	4020	250	63	187	212	129	212	100	1050	108	61	17	321	202	321	225
151.237078	-33.106804	Psychotria_loniceroides	Outgroup	165	71	388	3945	254	72	182	204	136	218	108	1100	123	63	21	367	205	350	234
151.237707	-33.118266	Psychotria_loniceroides	Outgroup	163	70	387	3930	252	70	181	202	133	215	106	1114	138	55	28	408	182	395	205
151.238644	-32.787309	Psychotria_loniceroides	Outgroup	154	78	401	4139	249	54	195	208	100	208	94	964	122	43	31	360	151	360	156
151.238688	-33.052986	Psychotria_loniceroides	Outgroup	157	72	391	3977	247	63	185	113	127	210	99	1074	112	65	16	325	215	309	242
151.241432	-33.049598	Psychotria_loniceroides	Outgroup	161	72	391	3984	251	66	185	117	131	213	103	1018	108	64	15	312	211	287	236
151.244982	-33.13839	Psychotria_loniceroides	Outgroup	168	69	385	3915	255	75	180	206	138	219	110	1038	136	46	33	402	153	389	174
151.252064	-33.377114	Psychotria_loniceroides	Outgroup	173	61	367	3722	254	87	167	210	144	222	118	1097	120	58	23	357	194	340	236
151.252778	-33.151442	Psychotria_loniceroides	Outgroup	171	69	383	3899	259	79	179	210	142	223	115	1000	129	46	32	379	150	372	173
151.256152	-33.042564	Psychotria_loniceroides	Outgroup	159	72	391	3970	248	64	184	211	129	211	101	1096	112	66	17	330	215	330	242
151.256629	-33.071817	Psychotria_loniceroides	Outgroup	158	71	389	3954	248	64	183	197	128	211	101	1188	131	67	20	385	221	375	251
151.257056	-33.180315	Psychotria_loniceroides	Outgroup	171	68	382	3878	258	80	178	210	142	223	115	1134	148	48	34	438	161	428	185
151.257312	-33.040208	Psychotria_loniceroides	Outgroup	162	72	391	3981	252	67	185	215	132	215	104	982	99	60	16	294	198	294	219
151.257571	-33.181405	Psychotria_loniceroides	Outgroup	171	68	382	3878	258	80	178	210	142	223	115	1134	148	48	34	438	161	428	185
151.260395	-33.037004	Psychotria_loniceroides	Outgroup	156	72	391	3969	246	62	184	209	126	209	99	1027	109	61	18	322	198	322	221
151.265953	-33.04426	Psychotria_loniceroides	Outgroup	151	72	390	3963	241	57	184	204	121	204	94	1173	128	67	19	374	218	374	246
151.268838	-33.04457	Psychotria_loniceroides	Outgroup	154	71	390	3957	244	60	183	206	124	206	96	1162	132	63	22	385	208	385	231
151.272264	-33.061032	Psychotria_loniceroides	Outgroup	154	71	389	3945	243	61	183	193	124	206	97	1247	143	66	23	419	218	413	247
151.275649	-32.191	Psychotria_loniceroides	Outgroup	138	84	407	4351	238	33	206	195	82	195	75	1047	132	59	26	368	183	362	199
151.276167	-32.237178	Psychotria_loniceroides	Outgroup	146	83	406	4347	246	40	205	203	89	203	83	1055	136	59	26	376	181	370	200
151.277706	-33.039346	Psychotria_loniceroides	Outgroup	161	71	389	3961	251	67	184	214	131	214	104	944	104	54	19	304	178	304	194
151.278669	-33.133539	Psychotria_loniceroides	Outgroup	165	69	384	3886	252	73	179	203	135	216	108	1219	141	65	24	419	211	403	245
151.279365	-32.228188	Psychotria_loniceroides	Outgroup	153	83	405	4362	252	47	206	209	96	209	89	940	117	54	25	325	164	325	185
151.280128	-33.518279	Psychotria_loniceroides	Outgroup	177	56	352	3591	254	95	158	214	149	225	124	1363	155	67	24	459	229	435	291
151.28876	-33.204474	Psychotria_loniceroides	Outgroup	170	66	378	3829	255	81	175	208	141	221	114	1094	129	57	26	387	183	367	216
151.291419	-33.095116	Psychotria_loniceroides	Outgroup	159	70	386	3910	247	67	180	198	129	211	102	1208	145	60	27	427	195	415	228
151.292657	-33.035045	Psychotria_loniceroides	Outgroup	158	71	389	3943	247	64	183	197	128	210	100	1043	112	62	18	326	202	325	223
151.293802	-33.033466	Psychotria_loniceroides	Outgroup	162	71	389	3953	251	68	183	214	132	214	104	982	103	61	16	300	196	300	219
151.295811	-33.106269	Psychotria_loniceroides	Outgroup	166	69	385	3900	253	74	179	204	136	217	109	1049	127	51	28	377	166	362	193
151.297245	-33.0152	Psychotria_loniceroides	Outgroup	161	72	390	3966	251	67	184	214	132	214	104	896	97	51	19	286	165	286	187
151.297888	-33.325716	Psychotria_loniceroides	Outgroup	172	62	368	3723	253	86	167	210	143	222	118	1212	156	52	33	466	171	451	206
151.299162	-33.548572	Psychotria_loniceroides	Outgroup	178	54	348	3556	253	97	156	215	150	225	126	1379	164	65	26	485	221	457	274
151.300319	-33.327733	Psychotria_loniceroides	Outgroup	177	61	367	3718	258	91	167	214	148	226	123	1110	141	49	32	423	161	407	193
151.301338	-33.026485	Psychotria_loniceroides	Outgroup	158	71	389	3945	247	65	183	211	129	211	101	1065	116	64	18	337	206	337	230
151.302082	-32.241146	Psychotria_loniceroides	Outgroup	150	83	405	4340	249	45	205	207	93	207	87	990	139	45	37	389	141	389	155
151.303704	-33.347078	Psychotria_loniceroides	Outgroup	174	61	365	3707	255	88	166	211	145	223	120	1240	159	52	34	477	173	461	209
151.304079	-33.133257	Psychotria_loniceroides	Outgroup	175	68	382	3879	262	84	178	214	146	227	119	995	118	51	26	350	165	333	193
151.3047	-33.490125	Psychotria_loniceroides	Outgroup	178	56	352	3593	255	96	158	215	150	226	125	1238	157	52	32	466	178	442	215
151.305182	-33.131648	Psychotria_loniceroides	Outgroup	175	68	382	3879	262	84	178	214	146	227	119	995	118	51	26	350	165	333	193
151.308456	-33.128591	Psychotria_loniceroides	Outgroup	167	68	382	3870	253	76	178	206	138	218	111	1111	129	59	25	383	188	363	225
151.310531	-33.188087	Psychotria_loniceroides	Outgroup	166	66	377	3826	251	77	175	205	137	217	111	1296	145	72	23	431	229	415	275
151.313627	-32.230928	Psychotria_loniceroides	Outgroup	150	83	405	4338	249	45	205	206	93	206	87	947	132	43	36	368	135	368	149
151.313873	-33.343519	Psychotria_loniceroides	Outgroup	174	60	365	3695	255	89	166	212	146	223	120	1144	145	49	33	435	162	421	196
151.314055	-32.207753	Psychotria_loniceroides	Outgroup	134	83	407	4318	234	30	204	191	78	191	72	1114	150	56	32	414	174	414	191
151.316855	-33.250631	Psychotria_loniceroides	Outgroup	180	63	372	3767	262	92	170	217	151	230	125	1015	126	49	29	374	157	361	190
151.31692	-33.02196	Psychotria_loniceroides	Outgroup	164	71	388	3943	253	70	182	203	134	216	106	978	108	59	18	314	189	311	210
151.317102	-32.186327	Psychotria_loniceroides	Outgroup	139	83	406	4326	238	34	204	195	82	195	76	1109	149	56	32	413	174	413	191
151.317817	-33.648421	Psychotria_loniceroides	Outgroup	177	50	335	3465	250	100	150	214	150	224	127	1341	157	65	25	460	220	428	269
151.317954	-32.156699	Psychotria_loniceroides	Outgroup	126	83	407	4318	226	22	204	182	70	183	64	1145	156	59	32	427	179	424	202
151.31848	-33.097558	Psychotria_loniceroides	Outgroup	168	69	383	3893	255	76	179	207	139	220	112	1088	122	61	23	362	193	344	233
151.32403	-33.167081	Psychotria_loniceroides	Outgroup	168	66	378	3829	253	78	175	206	139	219	112	1254	148	67	25	436	213	422	256
151.325433	-32.223689	Psychotria_loniceroides	Outgroup	158	83	404	4344	257	52	205	214	100	214	94	867	115	42	32	321	132	315	146
151.325642	-33.379842	Psychotria_loniceroides	Outgroup	176	59	360	3656	255	92	163	213	147	224	122	1280	162	54	32	483	181	457	215
151.325644	-33.379707	Psychotria_loniceroides	Outgroup	176	59	360	3656	255	92	163	213	147	224	122	1280	162	54	32	483	181	457	215
151.325968	-33.170055	Psychotria_loniceroides	Outgroup	170	66	378	3822	255	80	174	208	141	221	114	1254	155	62	28	459	198	441	237
151.326822	-32.234712	Psychotria_loniceroides	Outgroup	153	83	405	4331	252	48	204	209	96	209	90	939	123	47	30	339	147	339	166
151.326892	-33.37066	Psychotria_loniceroides	Outgroup	173	59	361	3667	252	89	164	210	144	222	119	1317	165	57	32	492	188	467	223
151.327114	-33.168475	Psychotria_loniceroides	Outgroup	170	66	378	3822	255	80	174	208	141	221	114	1254	155	62	28	459	198	441	237
151.327747	-33.145662	Psychotria_loniceroides	Outgroup	171	67	379	3845	256	80	176	209	142	222	115	1236	145	65	25	429	207	411	255
151.328602	-33.037152	Psychotria_loniceroides	Outgroup	158	70	387	3924	246	65	181	197	129	210	101	1123	134	61	23	386	199	382	221
151.329294	-32.215622	Psychotria_loniceroides	Outgroup	157	83	404	4343	256	51	205	213	100	213	93	847	113	41	32	313	129	309	142
151.330698	-33.300819	Psychotria_loniceroides	Outgroup	173	61	367	3715	254	87	167	211	145	223	119	1316	160	61	29	479	199	456	241
151.330898	-32.214922	Psychotria_loniceroides	Outgroup	157	83	404	4343	256	51	205	213	100	213	93	847	113	41	32	313	129	309	142
151.332943	-33.032935	Psychotria_loniceroides	Outgroup	159	70	388	3927	247	66	181	198	129	211	102	1062	124	60	22	358	195	354	215
151.333069	-33.130672	Psychotria_loniceroides	Outgroup	166	67	381	3858	252	75	177	204	136	217	110	1278	150	67	25	442	214	424	263
151.33494	-33.218808	Psychotria_loniceroides	Outgroup	174	64	373	3779	257	85	171	211	145	224	118	1235	151	60	28	451	193	430	232
151.335652	-32.204432	Psychotria_loniceroides	Outgroup	153	83	405	4334	252	47	205	209	96	209	89	902	121	45	31	330	139	327	157
151.335877	-32.203713	Psychotria_loniceroides	Outgroup	153	83	405	4334	252	47	205	209	96	209	89	902	121	45	31	330	139	327	157
151.336359	-32.200562	Psychotria_loniceroides	Outgroup	153	83	405	4334	252	47	205	209	96	209	89	902	121	45	31	330	139	327	157
151.336381	-33.35212	Psychotria_loniceroides	Outgroup	176	59	361	3671	255	92	164	213	148	225	122	1192	147	53	30	440	175	423	210
151.336517	-32.976047	Psychotria_loniceroides	Outgroup	157	72	390	3955	247	63	183	196	127	210	100	1036	116	58	21	338	187	334	216
151.336804	-33.372282	Psychotria_loniceroides	Outgroup	174	59	360	3657	253	90	163	211	145	222	120	1318	164	57	31	489	188	464	224
151.33751	-32.218888	Psychotria_loniceroides	Outgroup	148	83	406	4318	246	43	204	204	91	204	85	1013	132	51	30	368	157	368	178
151.338162	-33.013822	Psychotria_loniceroides	Outgroup	157	71	388	3933	246	64	182	196	128	210	100	1113	121	68	18	353	214	346	244
151.338798	-32.206457	Psychotria_loniceroides	Outgroup	153	83	405	4334	252	47	205	209	96	209	89	902	121	45	31	330	139	327	157
151.339294	-32.219994	Psychotria_loniceroides	Outgroup	148	83	406	4318	246	43	204	204	91	204	85	1013	132	51	30	368	157	368	178
151.339361	-33.172968	Psychotria_loniceroides	Outgroup	171	66	377	3815	255	81	174	209	142	221	115	1188	153	55	32	453	176	434	209
151.339754	-33.384433	Psychotria_loniceroides	Outgroup	177	58	359	3643	255	93	162	214	148	225	124	1201	149	53	30	443	177	416	211
151.340248	-32.225869	Psychotria_loniceroides	Outgroup	147	83	406	4316	246	42	204	204	91	204	85	1048	139	52	32	387	160	387	182
151.341437	-32.189625	Psychotria_loniceroides	Outgroup	147	83	405	4334	246	42	204	204	90	204	84	1007	145	44	39	399	136	399	153
151.34163	-33.324684	Psychotria_loniceroides	Outgroup	177	60	364	3689	257	92	165	215	149	226	124	1256	155	56	30	464	185	441	225
151.341886	-32.182415	Psychotria_loniceroides	Outgroup	143	83	406	4321	241	38	204	199	86	199	80	1004	149	42	42	411	130	411	144
151.341975	-32.189181	Psychotria_loniceroides	Outgroup	143	83	406	4320	242	38	204	199	86	199	80	997	147	42	41	403	130	403	148
151.344792	-33.037124	Psychotria_loniceroides	Outgroup	158	70	386	3910	246	65	180	197	128	210	101	1192	143	64	24	417	208	406	234
[truncated: 2,290 more rows]
